# Supplementary material for: Interrogating endothelial barrier regulation by temporally resolved kinase network generation
Source: Life Sci Alliance. 2024 Mar 11;7(5):e202302522. doi: 10.26508/lsa.202302522 (PMC10927359; doi:10.26508/lsa.202302522)
Supplement: Supplementary file 2 [file LSA-2023-02522_SdataF4.1_F5.1_F6.1_FS3.1_FS5.1.xlsx]

## Sheet: ABL1-Y226_Thr
BioRep 1												BioRep 2												BioRep 3
Signal				Background				Signal - background				Signal				Background				Signal - background				Signal				Background				Signal - background
Area	Mean	Min	Max	Area	Mean	Min	Max	Area	Total	Mean		Area	Mean	Min	Max	Area	Mean	Min	Max	Area	Total	Mean		Area	Mean	Min	Max	Area	Mean	Min	Max	Area	Total	Mean
0.011916	23093.2	16798	31888	0.003624	17955.4	16125	21861	0.011916	61.2222	5137.82		0.014595	22055.8	14906	30984	0.002364	16013.5	14368	19181	0.014595	88.1869	6042.27		0.012763	15578.4	8325	26982	0.002245	10293.1	9331	11169	0.012763	67.4563	5285.3
0.014083	19504.7	14018	23979	0.002423	15701.8	14710	16644	0.014083	53.5565	3802.92		0.014339	19720.2	11676	27939	0.002245	14460.8	12766	16050	0.014339	75.4149	5259.43		0.011483	13547	8204	22119	0.0026	8964.51	7879	10067	0.011483	52.6211	4582.52
0.015166	18834	13870	24219	0.002423	15445	14466	16616	0.015166	51.3984	3389.05		0.013236	19153.3	11441	25988	0.002423	15305.5	13923	16701	0.013236	50.9296	3847.81		0.012763	13716.7	6967	25970	0.002127	8909.42	8224	9704	0.012763	61.3553	4807.28
0.015442	18670.9	12948	24778	0.002482	15460.1	14380	16938	0.015442	49.5813	3210.81		0.014339	21569.7	13872	30886	0.002541	16682.9	15346	17441	0.014339	70.0711	4886.75		0.012527	14189.8	7991	29113	0.002245	9403.12	8665	10273	0.012527	59.963	4786.7
0.015718	18447.9	11882	24667	0.002659	14021.2	13109	15060	0.015718	69.5783	4426.67		0.013827	21398.9	14486	30107	0.002304	15904	15021	17146	0.013827	75.9777	5494.88		0.011483	12599.9	7166	22512	0.001497	8131.51	7188	8896	0.011483	51.311	4468.43
0.016545	17272	10993	21932	0.002364	13397.5	12330	15034	0.016545	64.1036	3874.5		0.012763	21130.4	14724	27329	0.0026	16305.5	14295	17898	0.012763	61.5803	4824.91		0.011483	11997.4	6772	20533	0.002364	7780.17	7172	8309	0.011483	48.4261	4217.2
0.014083	18028.4	12501	21699	0.002364	14601.7	13762	15743	0.014083	48.2584	3426.71		0.012527	21240.8	14251	29292	0.002364	14271.7	13630	15396	0.012527	87.3021	6969.11		0.012054	12513.1	7400	21140	0.002245	8247.11	7242	9161	0.012054	51.4218	4265.95
0.014891	20177.5	14063	25004	0.002423	16992.6	14964	18033	0.014891	47.4262	3184.89		0.013315	22913.8	15734	31506	0.002245	15953.7	14305	17938	0.013315	92.6739	6960.11		0.013571	11772.6	7017	20041	0.002423	7408.52	6833	8175	0.013571	59.2251	4364.09
0.013571	20160.2	14281	24122	0.002541	16295.9	15429	17750	0.013571	52.4421	3864.28		0.014083	21443.3	15064	31219	0.002245	14522	13284	15361	0.014083	97.4736	6921.36		0.015166	11918.1	5931	22833	0.002541	6860.45	6152	7603	0.015166	76.7047	5057.68
GAPDH												GAPDH												GAPDH
Signal				Background				Signal - background				Signal				Background				Signal - background				Signal				Background				Signal - background
Area	Mean	Min	Max	Area	Mean	Min	Max	Area	Total	Mean		Area	Mean	Min	Max	Area	Mean	Min	Max	Area	Total	Mean		Area	Mean	Min	Max	Area	Mean	Min	Max	Area	Total	Mean
0.024632	16614.6	1747	65535	0.00213	1674.65	1416	2057	0.024632	368	14939.9		0.026629	16575.7	1544	63225	0.002219	2455.52	2039	2907	0.026629	376.007	14120.2		0.026629	19163.8	1301	64513	0.00213	2774.58	2284	3242	0.026629	436.428	16389.2
0.024233	13175.8	1750	36307	0.002397	2114.56	1549	2555	0.024233	268.048	11061.3		0.026097	16412.3	1584	55829	0.002574	2336.76	1751	2869	0.026097	367.329	14075.5		0.022502	18753.9	1796	55478	0.002042	2407.37	1900	2952	0.022502	367.83	16346.6
0.023611	14157.7	1703	39559	0.002219	2169.08	1747	2647	0.023611	283.063	11988.6		0.021836	18779.7	1640	54266	0.002397	2413.96	1972	2782	0.021836	357.362	16365.7		0.024854	17957.5	1477	61021	0.002219	2148.9	1716	2736	0.024854	392.906	15808.6
0.024233	13872.1	1658	40145	0.002308	2075.67	1676	2509	0.024233	285.863	11796.4		0.020771	16693.9	1903	45433	0.002397	2444	1905	2962	0.020771	295.984	14249.9		0.023656	17472.1	1454	56958	0.00213	2056.02	1711	2423	0.023656	364.683	15416.1
0.022502	12959	1545	35822	0.00213	1741.69	1484	1994	0.022502	252.412	11217.3		0.022502	13491.8	1559	40857	0.00213	1935.83	1609	2310	0.022502	260.033	11556		0.02299	14674.1	1346	46880	0.002042	2015.37	1697	2506	0.02299	291.025	12658.8
0.024233	11963.8	1458	32455	0.002397	1685.5	1369	2083	0.024233	249.075	10278.3		0.024233	12691.4	1659	38920	0.002397	1904.35	1594	2282	0.024233	261.402	10787		0.023611	14949.5	1386	49994	0.002042	1776.52	1544	2029	0.023611	311.027	13173
0.023611	12672	1452	34159	0.00213	1994.71	1631	2343	0.023611	252.102	10677.3		0.024854	14214.8	1420	51483	0.002308	2106.31	1749	2503	0.024854	300.943	12108.4		0.02299	16902.4	1328	51469	0.002308	2354.25	1568	3066	0.02299	334.461	14548.1
0.023611	11925.4	1499	32835	0.00213	1820.21	1537	2164	0.023611	238.594	10105.2		0.025963	13262.6	1341	41958	0.00213	2064.85	1629	2401	0.025963	290.727	11197.7		0.020771	16604.6	1223	47912	0.001864	2250.24	1860	2816	0.020771	298.154	14354.3
0.020771	12576.4	1424	32923	0.002042	1911.33	1560	2394	0.020771	221.525	10665.1		0.020771	13264.9	1298	45407	0.002397	1906.06	1508	2445	0.020771	235.934	11358.8		0.020238	18306	1189	55267	0.00213	2028.54	1541	2512	0.020238	329.423	16277.5
Time	Relative	Normalized										Time	Relative	Normalized										Time	Relative	Normalized
0	0.166365	1										0	0.234535	1										0	0.154565	1
5	0.199802	1.20099										5	0.205306	0.875374										5	0.143058	0.925556
15	0.181579	1.09145										15	0.142516	0.607651										15	0.156158	1.01031
30	0.173444	1.04255										30	0.236739	1.0094										30	0.164425	1.06379
60	0.275654	1.65693										60	0.292185	1.2458										60	0.176311	1.1407
120	0.257367	1.547										120	0.235577	1.00444										120	0.155697	1.00733
180	0.191424	1.15063										180	0.290095	1.23689										180	0.153745	0.994698
240	0.198774	1.19481										240	0.318766	1.35914										240	0.198639	1.28515
360	0.236732	1.42297										360	0.413139	1.76152										360	0.232845	1.50646

## Sheet: ABL1-Y226_TNF+Thr
BioRep 1												BioRep 2												BioRep 3
Signal				Background				Signal - background				Signal				Background				Signal - background				Signal				Background				Signal - background
Area	Mean	Min	Max	Area	Mean	Min	Max	Area	Total	Mean		Area	Mean	Min	Max	Area	Mean	Min	Max	Area	Total	Mean		Area	Mean	Min	Max	Area	Mean	Min	Max	Area	Total	Mean
0.01101	21955.1	15777	24460	0.002186	18695.9	17438	20127	0.01101	35.8832	3259.15		0.01101	28214.9	21564	34042	0.001418	25226.3	23401	27435	0.01101	32.9049	2988.64		0.0104	16646.6	9823	27299	0.00195	12447.1	10884	13600	0.0104	43.6744	4199.46
0.013295	21575.1	14637	25340	0.001142	18353.4	17397	19247	0.013295	42.8315	3221.63		0.013295	21440	13637	26996	0.001142	18576.4	17512	20641	0.013295	38.0714	2863.59		0.009316	17292.8	8633	30473	0.001714	10788.4	9089	12058	0.009316	60.5948	6504.37
0.013295	20663.6	14824	24582	0.0013	18115.4	16948	18985	0.013295	33.878	2548.18		0.012409	22105.2	16080	26501	0.001773	19007.9	18137	20393	0.012409	38.4348	3097.33		0.0104	15476.6	8872	26344	0.001891	10655.9	9887	11494	0.0104	50.1352	4820.69
0.012409	19713.8	14112	23385	0.001221	17001.9	16182	17679	0.012409	33.6517	2711.88		0.012685	20311.6	16035	23963	0.002009	17496.4	16382	18758	0.012685	35.7112	2815.23		0.0104	15671.7	8758	26971	0.00195	10548.1	9321	11518	0.0104	53.2861	5123.66
0.012685	19614.1	13243	23640	0.002186	16851.2	14951	18065	0.012685	35.0474	2762.9		0.01296	18198.5	14040	22277	0.001773	15931.5	15193	16502	0.01296	29.3808	2267.04		0.011779	11994.6	6870	21254	0.001339	9169.99	8707	9713	0.011779	33.2717	2824.66
0.013591	16271	11330	19945	0.002009	13675	12721	14357	0.013591	35.2816	2595.95		0.014497	17632.8	12787	21685	0.001182	15449.6	14616	16412	0.014497	31.6497	2183.19		0.013295	10761.3	6477	18244	0.001182	8536.1	7858	9213	0.013295	29.5836	2225.17
0.011779	15622	10579	19837	0.002009	13356.4	12566	14820	0.011779	26.6869	2265.63		0.008883	19646.8	15154	24839	0.001339	15819	14587	16836	0.008883	34.0026	3827.83		0.0104	11509.9	7151	17936	0.001142	8723.45	8342	9325	0.0104	28.9794	2786.48
0.012291	17271.5	11444	20692	0.002127	15290.6	13902	16760	0.012291	24.3476	1980.93		0.006894	21376.8	16939	26473	0.001418	18154.4	15473	22312	0.006894	22.2155	3222.45		0.008076	15550.4	8850	26439	0.001142	9778.98	8912	10445	0.008076	46.6097	5771.39
0.01296	18970.1	13184	22567	0.002009	17028	15845	17831	0.01296	25.1693	1942.08		0.008666	21872.7	16598	27425	0.002009	19466	15891	22838	0.008666	20.8564	2406.69		0.006559	17280.8	9493	27490	0.00195	10142.1	8857	11474	0.006559	46.8229	7138.72
0.011779	18640.2	13978	21532	0.001891	15982.6	15072	17016	0.011779	31.3037	2657.59		0.007268	18097.2	14518	21246	0.0026	14778	12847	16562	0.007268	24.1236	3319.15		0.005101	18971.1	10543	26984	0.001832	11453.6	9249	14261	0.005101	38.3469	7517.52
GAPDH												GAPDH												GAPDH
Signal				Background				Signal - background				Signal				Background				Signal - background				Signal				Background				Signal - background
Area	Mean	Min	Max	Area	Mean	Min	Max	Area	Total	Mean		Area	Mean	Min	Max	Area	Mean	Min	Max	Area	Total	Mean		Area	Mean	Min	Max	Area	Mean	Min	Max	Area	Total	Mean
0.020504	11485	1191	30310	0.001598	2148.33	1735	2548	0.020504	191.439	9336.64		0.020504	11417.1	1236	33086	0.001687	2084.55	1668	2471	0.020504	191.355	9332.58		0.020504	18304.9	1685	65535	0.001687	3143.95	2510	3788	0.020504	310.861	15161
0.020504	12768	1337	41080	0.001687	1890.84	1510	2357	0.020504	223.026	10877.2		0.021303	13849.4	1515	44573	0.001687	2168.11	1840	2585	0.021303	248.847	11681.3		0.026407	14277.4	1453	59040	0.001953	2048.23	1657	2339	0.026407	322.937	12229.2
0.01904	15288.6	1501	65535	0.001953	2515.23	2020	3119	0.01904	243.206	12773.4		0.019262	15735.5	1808	60783	0.001598	2132.14	1626	2816	0.019262	262.028	13603.4		0.019617	17805.3	1979	55128	0.001864	2741.43	2062	3357	0.019617	295.507	15063.8
0.020194	11645.6	1383	28472	0.001953	2086.07	1683	2521	0.020194	193.046	9559.56		0.020504	12773.4	1659	38411	0.001687	1904.66	1522	2383	0.020504	222.852	10868.7		0.021747	18323.5	1736	57757	0.001775	3092.97	2377	3846	0.021747	331.217	15230.5
0.020504	11711.3	1397	31477	0.001953	1834.2	1522	2178	0.020504	202.521	9877.14		0.018463	11317.8	1511	28346	0.001598	1915.28	1446	2464	0.018463	173.598	9402.47		0.019617	16679.8	1943	53006	0.001864	2547.6	1916	3199	0.019617	277.231	14132.2
0.01904	12702.4	1556	40885	0.001864	1876.95	1555	2232	0.01904	206.117	10825.5		0.019883	10867.1	1325	29646	0.001687	2331.82	1875	2849	0.019883	169.707	8535.28		0.020194	16743.6	2037	53796	0.001775	2739.62	2218	3419	0.020194	282.796	14004
0.01904	9689.53	1424	23909	0.002042	1793.15	1401	2212	0.01904	150.347	7896.38		0.021303	10626.3	1584	32325	0.001953	1838.82	1505	2341	0.021303	187.2	8787.51		0.023434	14084.8	1695	49330	0.002042	2387.63	1760	2948	0.023434	274.111	11697.1
0.017575	11118.5	1421	28138	0.00213	1905.6	1411	2274	0.017575	161.917	9212.94		0.019883	10268.1	1790	28019	0.001864	1998.12	1566	2614	0.019883	164.432	8269.99		0.027961	12758.9	1330	53215	0.001775	1668.92	1444	1935	0.027961	310.087	11090
0.01904	10494.1	1325	26300	0.001953	1717.57	1375	1963	0.01904	167.105	8776.51		0.022013	10490.6	1376	31750	0.001775	1932.53	1453	2528	0.022013	188.389	8558.07		0.028671	11472.9	1238	52083	0.001598	1830.5	1568	2186	0.028671	276.457	9642.37
0.01904	10445.8	1248	27396	0.001953	1831.91	1329	2172	0.01904	164.009	8613.9		0.01864	10319.2	1522	29692	0.001775	1392.12	1167	1596	0.01864	166.401	8927.08		0.031245	11251.2	1167	59182	0.001953	1897.23	1353	2388	0.031245	292.264	9353.95
Time	Relative	Normalized										Time	Relative	Normalized										Time	Relative	Normalized
0-media	0.18744	1										0-media	0.171957	1										0-media	0.140495	1
0-TNF	0.192047	1.02458										0-TNF	0.152991	0.889705										0-TNF	0.187637	1.33554
5	0.139298	0.74316										5	0.146682	0.853014										5	0.169658	1.20758
15	0.17432	0.930004										15	0.160246	0.931895										15	0.16088	1.14509
30	0.173056	0.923259										30	0.169247	0.984236										30	0.120014	0.854225
60	0.171173	0.913214										60	0.186496	1.08455										60	0.104611	0.744591
120	0.177502	0.94698										120	0.181637	1.05629										120	0.105721	0.752494
180	0.150371	0.802233										180	0.135105	0.785686										180	0.150312	1.06987
240	0.15062	0.803564										240	0.110709	0.643819										240	0.169368	1.20551
360	0.190866	1.01828										360	0.144973	0.843073										360	0.131206	0.933887

## Sheet: AKT1-S473_Thr
BioRep 1												BioRep 2												BioRep 3
Signal				Background				Signal - background				Signal				Background				Signal - background				Signal				Background				Signal - background
Area	Mean	Min	Max	Area	Mean	Min	Max	Area	Total	Mean		Area	Mean	Min	Max	Area	Mean	Min	Max	Area	Total	Mean		Area	Mean	Min	Max	Area	Mean	Min	Max	Area	Total	Mean
0.022	11382.8	6020	17013	0.0005326	5709.75	5518	5889	0.022	124.807	5673.03		0.019	10152.2	5386	16953	0.0007989	4640.67	4385	4867	0.019	104.72	5511.58		0.028404	6758.38	2483	16892	0.001198	2521.22	2412	2765	0.028404	120.352	4237.16
0.021	10121.1	5629	15932	0.0006213	5486.64	5316	5627	0.021	97.3231	4634.43		0.014	8757.39	5145	13812	0.0007989	4275.94	4085	4505	0.014	62.7403	4481.45		0.020194	6140.81	2372	13742	0.001065	2432.79	2249	2570	0.020194	74.8798	3708.02
0.021	9988.88	6087	15200	0.0007101	5703.19	5543	5956	0.021	89.9995	4285.69		0.017	8485.09	4673	14566	0.0009764	4018.41	3585	4244	0.017	75.9336	4466.68		0.017575	7217.76	2846	15586	0.001731	2636.44	2476	2840	0.017575	80.5168	4581.33
0.018	9763.75	6276	13620	0.001	5458.88	5316	5590	0.018	77.4877	4304.87		0.016	8134.62	4674	12849	0.001	3890.26	3576	4095	0.016	67.9099	4244.37		0.015534	7263.35	3079	14336	0.001065	2584.88	2402	2765	0.015534	72.6755	4678.48
0.019	10550.7	5883	15481	0.0008876	5430.85	5323	5564	0.019	97.2765	5119.82		0.016	8732.22	4322	14190	0.0007101	3876.81	3554	4016	0.016	77.6865	4855.41		0.015534	7472.39	3532	12646	0.000976	2695.18	2555	2924	0.015534	74.2091	4777.2
0.02	10927.3	6133	16394	0.0007101	5489.25	5288	5611	0.02	108.762	5438.09		0.015534	9678.68	4951	16182	0.0007989	4078.36	3471	4107	0.015534	86.9953	5600.32		0.017087	8468.5	3010	21286	0.001465	3426.83	2585	2983	0.017087	86.147	5041.67
0.024233	10016.1	5432	16536	0.001465	5582.06	5420	5742	0.024233	107.45	4434.04		0.017	10287.9	5194	17419	0.0007101	3914.19	3586	4129	0.017	108.353	6373.73		0.020771	8063.15	2896	16814	0.001997	3437.93	3159	3648	0.020771	96.0703	4625.21
0.019	10625.3	6314	14973	0.0007101	5515.5	5470	5577	0.019	97.0861	5109.8		0.02	9939.09	4682	17834	0.0008876	3971.8	3591	4160	0.02	119.346	5967.29		0.017087	7857.82	2683	15218	0.00142	2438.5	2299	2605	0.017087	92.5999	5419.32
0.02	11018.7	6051	16690	0.0007101	5766.69	5649	5873	0.02	105.04	5251.99		0.021	9045.39	4015	16348	0.0007989	4035.72	3851	4209	0.021	105.203	5009.67		0.01509	10132.2	2761	18699	0.001864	2467.38	2297	2619	0.01509	115.662	7664.8
GAPDH												GAPDH												GAPDH
Signal				Background				Signal - background				Signal				Background				Signal - background				Signal				Background				Signal - background
Area	Mean	Min	Max	Area	Mean	Min	Max	Area	Total	Mean		Area	Mean	Min	Max	Area	Mean	Min	Max	Area	Total	Mean		Area	Mean	Min	Max	Area	Mean	Min	Max	Area	Total	Mean
0.029	21885.8	1577	59142	0.001	1362.09	1242	1496	0.029	595.187	20523.7		0.031	13892.3	1203	51121	0.000932	998.238	943	1061	0.031	399.714	12894		0.041	11896.6	1267	57042	0.002	1277.13	1128	1387	0.041	435.398	10619.5
0.034	19045.4	1725	57570	0.001	1300.12	1218	1368	0.034	603.341	17745.3		0.036	12503.5	1196	54479	0.000932	993.905	934	1058	0.036	414.346	11509.6		0.041	10859.7	1137	55560	0.002	1145.81	994	1303	0.041	398.269	9713.87
0.035	20140.2	1600	62202	0.001	1253.11	1170	1327	0.035	661.05	18887.1		0.035	12765.9	1291	49784	0.001	966.433	892	1042	0.035	412.982	11799.5		0.04	11349.4	1225	51272	0.002	1170.71	988	1300	0.04	407.146	10178.6
0.034	18215.8	1754	52810	0.001	1268.89	1189	1364	0.034	576.195	16946.9		0.041	11051.2	958	47604	0.001	960.417	891	1011	0.041	413.722	10090.8		0.042	11507.4	1084	65534	0.002	1101.92	818	1248	0.042	437.028	10405.4
0.03	20097	1889	57955	0.001	1210.75	1089	1341	0.03	566.587	18886.2		0.037	11349.1	1128	47791	0.0007989	968.556	924	1023	0.037	384.082	10380.6		0.045	9401.74	1076	45217	0.002	1093.55	933	1205	0.045	373.868	8308.19
0.031	20603.4	1974	60397	0.000932	1308.71	1236	1412	0.031	598.137	19294.7		0.037	10819.5	1074	44208	0.0007989	941.778	897	990	0.037	365.476	9877.74		0.042	9672.24	1067	54841	0.002	1136.28	964	1261	0.042	358.51	8535.96
0.032	20054.5	1773	61134	0.0007989	1278.06	1209	1404	0.032	600.846	18776.4		0.036	13060.5	1150	58404	0.001	964.917	917	1025	0.036	435.44	12095.6		0.042	10014.9	1089	53658	0.002	1124.61	1000	1208	0.042	373.391	8890.26
0.034	18045.1	1485	55550	0.000932	1217.67	1152	1272	0.034	572.134	16827.5		0.042	11250.4	1007	56235	0.0006213	923.143	853	956	0.042	433.746	10327.3		0.041	9669.85	913	51508	0.002	1107.31	916	1195	0.041	351.064	8562.54
0.03	20270.4	1544	65535	0.000932	1138.57	1106	1213	0.03	573.954	19131.8		0.047	10647.8	945	65535	0.001	952.458	911	1000	0.047	455.679	9695.3		0.045	10207.5	989	63227	0.002	1106.3	956	1191	0.045	409.553	9101.18
Time	Relative	Normalized										Time	Relative	Normalized										Time	Relative	Normalized
0	0.209693	1										0	0.261987	1										0	0.276419	1
5	0.161307	0.769252										5	0.15142	0.577967										5	0.188013	0.680174
15	0.136146	0.649264										15	0.183867	0.701816										15	0.197759	0.715432
30	0.134482	0.641326										30	0.164144	0.626533										30	0.166295	0.601603
60	0.171689	0.818761										60	0.202265	0.772043										60	0.19849	0.718075
120	0.181834	0.867144										120	0.238033	0.908566										120	0.240291	0.869301
180	0.178831	0.852824										180	0.248837	0.949804										180	0.257292	0.930802
240	0.169691	0.809236										240	0.275152	1.05025										240	0.263769	0.954236
360	0.183011	0.872754										360	0.230871	0.881229										360	0.28241	1.02167

## Sheet: AKT1-S473_TNF+Thr
BioRep 1												BioRep 2												BioRep 3
Signal				Background				Signal - background				Signal				Background				Signal - background				Signal				Background				Signal - background
Area	Mean	Min	Max	Area	Mean	Min	Max	Area	Total	Mean		Area	Mean	Min	Max	Area	Mean	Min	Max	Area	Total	Mean		Area	Mean	Min	Max	Area	Mean	Min	Max	Area	Total	Mean
0.019883	11216.5	5280	18315	0.00071	4870.31	4724	5067	0.019883	126.181	6346.2		0.01438	15011.2	7349	25161	0.001331	5328.9	4910	5644	0.01438	139.232	9682.32		0.014646	8980.7	2893	17302	0.001331	2518.2	2428	2639	0.014646	94.6498	6462.5
0.022724	11784.6	4665	22316	0.001065	4642.21	4506	4793	0.022724	162.303	7142.36		0.019262	17323	5181	36113	0.001598	4999.42	4712	5279	0.019262	237.377	12323.6		0.019883	8083.39	2202	20954	0.001598	2317.86	2209	2414	0.019883	114.636	5765.53
0.015977	10476.7	4885	18138	0.000888	4328.05	4219	4490	0.015977	98.2376	6148.69		0.021303	10749.2	4575	25920	0.000888	4535.3	4319	4753	0.021303	132.374	6213.88		0.017886	6273.47	2116	17737	0.000888	2231.5	2160	2389	0.017886	72.2947	4041.97
0.019306	10008	4529	18720	0.000976	4339.09	4247	4460	0.019306	109.444	5668.9		0.019972	10720.1	4650	23384	0.000976	4382.36	4233	4518	0.019972	126.577	6337.74		0.018463	9289.23	2291	29130	0.001331	2216.77	2085	2333	0.018463	130.579	7072.46
0.01651	12202.9	5119	24652	0.000888	4072.35	3992	4197	0.01651	134.236	8130.56		0.019972	11244.5	4902	24904	0.000888	4532.4	4285	4735	0.019972	134.054	6712.1		0.024898	6613.68	1946	22224	0.000976	2169.73	2035	2281	0.024898	110.645	4443.95
0.015977	12323	4778	21930	0.00071	4100.94	4020	4156	0.015977	131.364	8222.04		0.019306	15390.3	4887	47812	0.001331	4506.13	4182	4839	0.019306	210.13	10884.2		0.0233	5579.41	1882	15149	0.001731	2051.97	1919	2212	0.0233	82.1892	3527.43
0.014646	11614.4	4785	19620	0.000888	4055.65	3972	4170	0.014646	110.705	7558.72		0.021303	11115.9	4707	26066	0.000799	4154.67	3935	4302	0.021303	148.295	6961.23		0.023389	5405.65	1867	17073	0.000799	2063.89	1973	2116	0.023389	78.1605	3341.76
0.01651	10705.3	4435	17972	0.000888	3995	3897	4079	0.01651	110.787	6710.27		0.026629	9387.57	3977	23904	0.000355	4098.12	3984	4221	0.026629	140.852	5289.44		0.019262	6879.44	2041	19883	0.001154	2062.19	1993	2142	0.019262	92.7899	4817.25
0.01651	11786.2	4601	19311	0.00071	4022.56	3965	4077	0.01651	128.177	7763.61		0.025298	11819.7	4628	31394	0.000799	4548.94	4356	4783	0.025298	183.934	7270.71		0.024898	4963.68	1789	14001	0.001154	1855.12	1848	2047	0.024898	77.3967	3108.55
0.015977	11636.7	4207	19698	0.00071	4029.38	3937	4187	0.015977	121.543	7607.36		0.023966	10398.8	4554	23326	0.000621	4623	4387	4941	0.023966	138.422	5775.75		0.023389	6689.8	1885	19159	0.001331	1950.2	1847	2065	0.023389	110.855	4739.6
GAPDH												GAPDH												GAPDH
Signal				Background				Signal - background				Signal				Background				Signal - background				Signal				Background				Signal - background
Area	Mean	Min	Max	Area	Mean	Min	Max	Area	Total	Mean		Area	Mean	Min	Max	Area	Mean	Min	Max	Area	Total	Mean		Area	Mean	Min	Max	Area	Mean	Min	Max	Area	Total	Mean
0.034	15554.4	938	62598	0.001	994.037	937	1038	0.034	495.051	14560.3		0.033	5026.68	734	22016	0.0006213	702	648	758	0.033	142.714	4324.68		0.025653	6704.64	898	24960	0.001731	878.513	815	942	0.025653	149.458	5826.13
0.026	19054.3	1417	62657	0.0007989	972.222	934	1013	0.026	470.133	18082		0.037	5217.08	696	24142	0.001	722.852	666	785	0.037	166.286	4494.23		0.026407	6894.72	1048	29380	0.001731	928.179	874	1014	0.026407	157.559	5966.54
0.029	16835	1255	60083	0.0007989	949.333	906	978	0.029	460.685	15885.7		0.037	5225.79	751	22463	0.001	693.889	662	722	0.037	167.68	4531.9		0.028759	6762.23	922	29366	0.001731	909.359	855	973	0.028759	168.323	5852.88
0.026	17338.7	1311	55864	0.0007101	920.75	892	945	0.026	426.866	16417.9		0.035	5140.45	694	21161	0.0007989	700.444	680	735	0.035	155.4	4440.01		0.031955	6726.35	846	61446	0.001598	880.917	821	957	0.031955	186.791	5845.43
0.036	13187.7	940	49244	0.0007101	903	842	956	0.036	442.251	12284.7		0.037	4766.84	676	24345	0.001	698.333	649	754	0.037	150.535	4068.51		0.036127	6786.98	871	60603	0.001864	853.571	764	924	0.036127	214.356	5933.41
0.03	15096.7	1036	51967	0.0007989	888.833	858	912	0.03	426.235	14207.8		0.034	5872.13	729	35461	0.001	689.167	648	743	0.034	176.221	5182.96		0.032843	6662.85	946	42397	0.001997	860.622	780	926	0.032843	190.562	5802.22
0.03	15074.8	1055	55071	0.001	867.917	836	900	0.03	426.208	14206.9		0.035	4865.52	670	22730	0.001	688.792	654	732	0.035	146.185	4176.73		0.034485	5361.64	780	28120	0.001598	870.694	799	945	0.034485	154.87	4490.95
0.03	14447.4	1042	50546	0.0007989	869.278	835	918	0.03	407.345	13578.2		0.04	4317.85	611	22605	0.0007101	663.5	630	694	0.04	146.174	3654.35		0.032621	4859.36	755	23442	0.001598	863	787	953	0.032621	130.365	3996.36
0.031	14604.2	1040	51414	0.0007989	907.722	877	946	0.031	424.592	13696.5		0.038	4990.33	677	25567	0.0007101	692	674	712	0.038	163.337	4298.33		0.033553	4434.32	748	22543	0.001864	844.262	767	934	0.033553	120.457	3590.06
0.033	14139.6	940	64979	0.0006213	881.643	859	917	0.033	437.513	13258		0.046	4665.18	639	33105	0.0004438	655.6	622	678	0.046	184.441	4009.58		0.033553	4948.64	635	26073	0.001731	798.615	725	891	0.033553	139.246	4150.03
Time	Relative	Normalized										Time	Relative	Normalized										Time	Relative	Normalized
0-media	0.254886	1										0-media	0.975598	1										0-media	0.633289	1
0-TNF	0.345228	1.35444										0-TNF	1.42752	1.46322										0-TNF	0.727577	1.14889
5	0.213243	0.836621										5	0.789444	0.80919										5	0.4295	0.678206
15	0.256389	1.0059										15	0.814525	0.834898										15	0.699065	1.10387
30	0.303528	1.19084										30	0.890519	0.912794										30	0.516176	0.815072
60	0.308195	1.20915										60	1.19243	1.22225										60	0.431298	0.681045
120	0.259744	1.01906										120	1.01443	1.0398										120	0.504684	0.796925
180	0.271972	1.06704										180	0.963596	0.987698										180	0.711769	1.12393
240	0.301883	1.18439										240	1.12611	1.15427										240	0.642524	1.01458
360	0.277804	1.08992										360	0.750494	0.769266										360	0.796106	1.2571

## Sheet: CHUK-S176S180_Thr
BioRep 1												BioRep 2												BioRep 3
Signal				Background				Signal - background				Signal				Background				Signal - background				Signal				Background				Signal - background
Area	Mean	Min	Max	Area	Mean	Min	Max	Area	Total	Mean		Area	Mean	Min	Max	Area	Mean	Min	Max	Area	Total	Mean		Area	Mean	Min	Max	Area	Mean	Min	Max	Area	Total	Mean
0.014646	15487.6	7860	20895	0.001687	9120.74	8348	10134	0.014646	93.2497	6366.91		0.014646	12146.4	6357	18337	0.001509	6766.97	5999	8770	0.014646	78.787	5379.42		0.01398	12615.3	6114	19042	0.00142	6314.31	5812	7306	0.01398	88.0876	6300.97
0.013581	13225.9	7597	18358	0.001687	7383.11	6962	7913	0.013581	79.3513	5842.82		0.013581	12034.9	5724	17468	0.000799	6328.61	5523	7410	0.013581	77.4975	5706.32		0.011717	9763.5	5812	13800	0.00142	5049.62	4678	5904	0.011717	55.2324	4713.87
0.01398	12731.8	5930	16517	0.001687	7659.68	7142	8148	0.01398	70.9082	5072.12		0.012782	9984.49	5735	13914	0.00142	4887.84	4581	5613	0.012782	65.1453	5096.65		0.012427	9125.77	5727	12029	0.00142	4700.09	4255	5840	0.012427	54.9979	4425.68
0.013581	12314.6	5984	15761	0.001687	7312.18	6802	8202	0.013581	67.9373	5002.38		0.012427	9495.41	5276	13033	0.00142	4533.38	4175	5015	0.012427	61.6632	4962.04		0.010874	8678.76	4307	12415	0.00142	4240.38	3863	4964	0.010874	48.263	4438.38
0.01398	12254.1	5845	15917	0.001687	7413.11	6994	7835	0.01398	67.6765	4840.95		0.012427	8969.88	4850	13083	0.00142	4270.34	3956	4888	0.012427	58.4011	4699.53		0.011717	7493.83	4517	10464	0.00142	3739.59	3480	4366	0.011717	43.9884	3754.24
0.014646	12355.5	6154	16510	0.001687	7312.79	6981	7790	0.014646	73.8548	5042.66		0.012427	7882.82	3660	10780	0.00142	3873.47	3632	4298	0.012427	49.8242	4009.35		0.011717	6849.11	3202	9098	0.00142	3687.97	3439	4119	0.011717	37.0391	3161.14
0.013581	12938.2	5488	16780	0.001687	7809.34	7308	8713	0.013581	69.655	5128.86		0.013581	8317.57	4057	12437	0.00142	3975.06	3697	4293	0.013581	58.9756	4342.51		0.011362	7491.21	3777	10512	0.001331	3608.67	3189	4233	0.011362	44.1135	3882.54
0.015534	13387.8	6127	16998	0.001687	8701.26	8204	9363	0.015534	72.8	4686.5		0.013181	8088.96	3937	10652	0.00142	4090.31	3842	4513	0.013181	52.7062	3998.65		0.011362	7534.7	3340	9977	0.001331	4055.1	3732	4723	0.011362	39.5353	3479.6
0.014779	15807.1	7528	19379	0.001687	11087.8	10214	12102	0.014779	69.7461	4719.27		0.013581	8146.01	3748	10462	0.00142	4341.66	3964	5081	0.013581	51.667	3804.36		0.013181	7869.43	4158	11464	0.001331	4390.23	3908	5376	0.013181	45.8593	3479.2
GAPDH												GAPDH												GAPDH
Signal				Background				Signal - background				Signal				Background				Signal - background				Signal				Background				Signal - background
Area	Mean	Min	Max	Area	Mean	Min	Max	Area	Total	Mean		Area	Mean	Min	Max	Area	Mean	Min	Max	Area	Total	Mean		Area	Mean	Min	Max	Area	Mean	Min	Max	Area	Total	Mean
0.020771	22823.1	1951	56784	0.001687	1751.24	1522	2002	0.020771	437.683	21071.8		0.027694	5650.71	860	16736	0.001509	844.176	770	899	0.027694	133.112	4806.54		0.022502	4701.13	743	14245	0.001598	740.167	671	824	0.022502	89.1296	3960.97
0.020238	21440.1	2458	49803	0.001687	1671.03	1427	1906	0.020238	400.086	19769.1		0.021925	6792	1061	17754	0.001509	808.059	768	852	0.021925	131.198	5983.94		0.019706	4685.09	847	12090	0.001598	766.556	698	821	0.019706	77.2187	3918.54
0.020771	23887.5	2362	63222	0.001687	1650.58	1441	1876	0.020771	461.883	22236.9		0.027295	5187.7	900	14352	0.001509	768.941	723	821	0.027295	120.61	4418.76		0.018552	4622.83	1091	10412	0.001598	825.083	693	1049	0.018552	70.4558	3797.74
0.021925	22062.1	2251	58304	0.001687	1672.18	1380	1931	0.021925	447.049	20389.9		0.021303	6901.2	1153	17286	0.001509	751.294	709	807	0.021303	131.011	6149.9		0.016111	5728.69	1230	19109	0.001598	764.472	717	811	0.016111	79.9785	4964.22
0.019706	24390.6	3041	55257	0.001687	1414.84	1223	1691	0.019706	452.761	22975.8		0.022502	6881.92	1011	19203	0.001509	777.853	740	814	0.022502	137.354	6104.07		0.017087	4789.42	977	11458	0.001598	737.806	696	801	0.017087	69.2299	4051.61
0.021925	24612.5	2187	65019	0.001687	1549.82	1313	1785	0.021925	505.649	23062.7		0.01438	10775.6	1588	27775	0.001509	816.529	762	910	0.01438	143.212	9959.09		0.016111	4296.53	865	9880	0.001598	760.972	696	840	0.016111	56.9614	3535.56
0.020238	23015.2	2045	57278	0.001687	1411.34	1228	1653	0.020238	437.22	21603.9		0.022502	6639.66	878	17369	0.001509	774.176	730	834	0.022502	131.985	5865.49		0.015534	4700.36	982	10300	0.001598	698.083	632	774	0.015534	62.1714	4002.28
0.020771	23334.8	1975	55209	0.001687	1383.66	1206	1550	0.020771	455.947	21951.2		0.022502	7099.49	880	17974	0.001509	799.206	753	851	0.022502	141.769	6300.28		0.016599	4031.44	910	9241	0.001598	722.139	682	762	0.016599	54.9312	3309.3
0.020771	24125.5	2135	61243	0.001687	1304.68	1150	1484	0.020771	474.011	22820.8		0.024233	7134.68	821	19826	0.001509	790.588	696	888	0.024233	153.736	6344.1		0.01864	4161.56	831	9867	0.001598	698.083	654	762	0.01864	64.5593	3463.48
Time	Relative	Normalized										Time	Relative	Normalized										Time	Relative	Normalized
0	0.213053	1										0	0.591884	1										0	0.988308	1
5	0.198335	0.93092										5	0.590692	0.997986										5	0.715272	0.723734
15	0.15352	0.720571										15	0.540132	0.912563										15	0.780602	0.789836
30	0.151968	0.713289										30	0.470671	0.795207										30	0.603449	0.610588
60	0.149475	0.701586										60	0.425187	0.718362										60	0.635396	0.642913
120	0.14606	0.685555										120	0.347906	0.587794										120	0.650248	0.657941
180	0.159314	0.747765										180	0.446835	0.754937										180	0.709546	0.71794
240	0.159668	0.749427										240	0.371775	0.628122										240	0.719724	0.728238
360	0.14714	0.690627										360	0.336075	0.567805										360	0.710345	0.718748

## Sheet: CHUK-S176S180_TNF+Thr
BioRep 1												BioRep 2												BioRep 3
Signal				Background				Signal - background				Signal				Background				Signal - background				Signal				Background				Signal - background
Area	Mean	Min	Max	Area	Mean	Min	Max	Area	Total	Mean		Area	Mean	Min	Max	Area	Mean	Min	Max	Area	Total	Mean		Area	Mean	Min	Max	Area	Mean	Min	Max	Area	Total	Mean
0.01367	16971.2	8145	22177	0.001065	9127.88	8488	9673	0.01367	107.218	7843.3		0.01367	13608.9	6393	19083	0.001331	7614.13	6553	9099	0.01367	81.9485	5994.77		0.012427	15050.9	7419	20310	0.001154	9048.23	8365	9746	0.012427	74.595	6002.66
0.011184	15334	7562	19080	0.001065	7831.62	7486	8180	0.011184	83.9063	7502.35		0.013315	13386.1	4845	17816	0.001331	6273.63	5926	6893	0.013315	94.7021	7112.44		0.009586	12363.2	7168	15616	0.001154	6375.19	5815	7182	0.009586	57.4012	5988.03
0.012427	14487.4	8611	19125	0.001065	6729.08	6336	7318	0.012427	96.413	7758.35		0.011584	13489.5	4974	17757	0.001331	6294.67	5837	7066	0.011584	83.3446	7194.8		0.008388	11040.6	6908	14898	0.001154	5401.77	5025	5828	0.008388	47.2981	5638.79
0.012871	9627.64	5750	13549	0.001065	5104.17	4738	5770	0.012871	58.2216	4523.47		0.011584	10714.9	4889	14567	0.001331	5644.3	5217	6631	0.011584	58.7373	5070.55		0.009942	9875.33	6073	14022	0.001154	5610.15	5029	6437	0.009942	42.4044	4265.18
0.012427	11292.9	6138	15551	0.001065	5207.42	4818	6025	0.012427	75.6247	6085.51		0.011584	10226.6	4553	13450	0.001331	5119.2	4718	5816	0.011584	59.1646	5107.44		0.009586	8883.6	5613	11538	0.001154	4773.88	4505	5128	0.009586	39.3957	4109.71
0.010785	11264.2	5961	14154	0.001065	5210.54	5050	5362	0.010785	65.2882	6053.61		0.012427	9203.74	4311	12523	0.001331	4611.93	4335	5185	0.012427	57.0623	4591.8		0.008699	9438.42	4732	12972	0.001154	4576.96	4330	5068	0.008699	42.2899	4861.46
0.010785	10521	5722	13344	0.001065	4686.58	4503	4978	0.010785	62.924	5834.4		0.011184	10299.3	4303	13476	0.001331	4715.87	4453	5118	0.011184	62.4455	5583.47		0.009942	8520.01	4470	10862	0.001065	4884.71	4532	5212	0.009942	36.1422	3635.31
0.010785	10422.5	4638	14108	0.001065	4903.83	4514	5488	0.010785	59.5189	5518.68		0.010785	9991.46	4272	12911	0.001331	4715.13	4401	5153	0.010785	56.9052	5276.33		0.009942	9277.44	4889	13041	0.001065	5241.42	4645	5896	0.009942	40.1261	4036.02
0.012427	11674.2	4876	15744	0.001065	5696.79	5383	6331	0.012427	74.2816	5977.43		0.011584	11537.7	4327	15111	0.001331	5401.17	5008	5918	0.011584	71.0858	6136.55		0.009942	9958.02	5343	13178	0.001065	5890.71	5136	6642	0.009942	40.4372	4067.31
0.012871	11376.4	4421	14277	0.001065	6046.21	5746	6434	0.012871	68.6043	5330.15		0.011184	9599.52	4018	12109	0.001331	4792.23	4443	5084	0.011184	53.7646	4807.28		0.00901	9489.31	5881	13272	0.001065	5790.46	4865	6647	0.00901	33.3267	3698.85
GAPDH												GAPDH												GAPDH
Signal				Background				Signal - background				Signal				Background				Signal - background				Signal				Background				Signal - background
Area	Mean	Min	Max	Area	Mean	Min	Max	Area	Total	Mean		Area	Mean	Min	Max	Area	Mean	Min	Max	Area	Total	Mean		Area	Mean	Min	Max	Area	Mean	Min	Max	Area	Total	Mean
0.020504	19659.8	1747	47802	0.001331	1964.93	1701	2216	0.020504	362.816	17694.9		0.023434	15816.3	1350	46964	0.001331	1575.1	1341	1793	0.023434	333.727	14241.2		0.023434	15387.4	1115	60765	0.001509	1164.29	1036	1287	0.023434	333.304	14223.1
0.020504	20310.8	1981	53901	0.001331	1830.7	1604	2048	0.020504	378.916	18480.1		0.019617	21029.8	2464	55379	0.001331	1534.3	1318	1735	0.019617	382.443	19495.5		0.021969	14493.3	1289	53249	0.001509	1179	1051	1300	0.021969	292.502	13314.3
0.018463	22444.5	2271	54000	0.001331	1976.9	1663	2296	0.018463	377.893	20467.6		0.019883	21711.9	2112	65535	0.001331	1752.53	1488	1990	0.019883	396.853	19959.4		0.019883	15855.4	1363	55959	0.001509	1230.41	1031	1382	0.019883	290.789	14625
0.01904	18734.5	2268	46788	0.001331	1514.43	1345	1677	0.01904	327.871	17220.1		0.018463	21436.4	2116	56535	0.001331	1532.57	1309	1753	0.018463	367.484	19903.8		0.018463	18705.2	1726	64603	0.001509	1336.44	1093	1639	0.018463	320.68	17368.8
0.020504	21865.8	2119	60581	0.001331	1738.37	1497	1976	0.020504	412.693	20127.4		0.017043	23703.5	2194	59998	0.001331	1494.73	1221	1726	0.017043	378.504	22208.8		0.015622	13883.8	1685	40182	0.001509	1200.06	1019	1376	0.015622	198.145	12683.7
0.019617	23500.1	2004	64156	0.001331	2086.43	1625	5386	0.019617	420.071	21413.6		0.015134	21871.7	3173	47934	0.001331	1516.53	1268	1766	0.015134	308.055	20355.2		0.017886	16388.2	1940	54200	0.001509	1547.03	1224	3160	0.017886	265.448	14841.1
0.018108	23071.6	2066	58241	0.001331	1952.93	1625	2305	0.018108	382.417	21118.7		0.017043	24348.7	2120	64583	0.001331	1646.33	1395	1946	0.017043	386.916	22702.3		0.015977	15141.4	1654	41056	0.001509	1341.88	1106	1531	0.015977	220.476	13799.6
0.018463	22880.6	2096	58450	0.001331	1746.87	1449	2046	0.018463	390.192	21133.7		0.015134	21883	2340	54299	0.001331	1465.5	1228	1744	0.015134	308.999	20417.5		0.015445	14305.3	1668	39092	0.001509	1238.09	1046	1420	0.015445	201.823	13067.2
0.019617	24167.9	2015	60482	0.001331	1761.87	1447	2051	0.019617	439.54	22406.1		0.015134	24968	2303	59718	0.001331	1715.67	1462	2041	0.015134	351.9	23252.3		0.014912	14238.1	2295	39805	0.001509	1278.76	1079	1469	0.014912	193.249	12959.3
0.021126	25771.8	1735	64678	0.001331	1659.07	1378	1940	0.021126	509.405	24112.7		0.015134	23479.6	1972	55085	0.001331	1612.73	1328	1832	0.015134	330.933	21866.9		0.016155	13537.1	1726	39227	0.001509	1305.29	1002	1557	0.016155	197.605	12231.8
Time	Relative	Normalized										Time	Relative	Normalized										Time	Relative	Normalized
0-media	0.295516	1										0-media	0.245555	1										0-media	0.223805	1
0-TNF	0.221438	0.749325										0-TNF	0.247624	1.00843										0-TNF	0.196242	0.876845
5	0.255133	0.863348										5	0.210014	0.85526										5	0.162654	0.726769
15	0.177575	0.600898										15	0.159836	0.650917										15	0.132233	0.59084
30	0.183247	0.620091										30	0.156312	0.636563										30	0.198822	0.888374
60	0.155422	0.525934										60	0.185234	0.754348										60	0.159315	0.711847
120	0.164543	0.556799										120	0.161393	0.657256										120	0.163928	0.732461
180	0.152538	0.516174										180	0.18416	0.749973										180	0.198818	0.888356
240	0.168999	0.571876										240	0.202005	0.822647										240	0.209249	0.934961
360	0.134675	0.455729										360	0.162464	0.661617										360	0.168653	0.753571

## Sheet: ERK-T202Y204_Thr
MAPK1/p42	BioRep 1												BioRep 2												BioRep 3
	Signal				Background				Signal - background				Signal				Background				Signal - background				Signal				Background				Signal - background
	Area	Mean	Min	Max	Area	Mean	Min	Max	Area	Total	Mean		Area	Mean	Min	Max	Area	Mean	Min	Max	Area	Total	Mean		Area	Mean	Min	Max	Area	Mean	Min	Max	Area	Total	Mean
	0.018	18982.5	3002	32159	0.001	1283.88	1191	1389	0.018	318.575	17698.6		0.016	20015.9	3510	37161	0.0007989	1127.39	1054	1205	0.016	302.216	18888.5		0.013181	14150.6	4129	25377	0.001731	1346	1273	1437	0.013181	168.778	12804.6
	0.018	28537.6	5608	42614	0.001	1185.12	1131	1258	0.018	492.344	27352.4		0.019	32148.3	3128	57685	0.000932	1259	1177	1380	0.019	586.897	30889.3		0.015534	14672.1	3155	22863	0.00284	1348.59	1234	1481	0.015534	206.967	13323.5
	0.02	32940.2	4307	65477	0.000932	1142.33	1087	1221	0.02	635.957	31797.8		0.02	29591.6	2755	52621	0.0007989	1213.44	1137	1280	0.02	567.563	28378.1		0.015977	20583.2	2975	45282	0.00213	1456.25	1329	1597	0.015977	305.592	19127
	0.016	23378.3	5505	37463	0.000932	1093.24	1044	1148	0.016	356.561	22285.1		0.018	22711.7	3879	40616	0.0007989	1120.94	1062	1197	0.018	388.633	21590.7		0.015977	13277.6	2900	32068	0.00213	1405.27	1306	1548	0.015977	189.684	11872.3
	0.019	19942.8	2891	33546	0.001	1084.5	1012	1166	0.019	358.308	18858.3		0.017	18366.8	3702	33308	0.0006213	1142	1092	1179	0.017	292.822	17224.8		0.016421	8981.51	1881	16780	0.001997	1213.2	1144	1309	0.016421	127.563	7768.31
	0.017	20891.8	3224	34241	0.000932	1129.9	1054	1194	0.017	335.952	19761.9		0.017	21158.7	2992	35967	0.001	1207	1117	1306	0.017	339.178	19951.7		0.01438	9894.75	1817	16970	0.001997	1172.73	1103	1274	0.01438	125.423	8722.02
	0.019	19687.5	2067	34535	0.001	1151.54	1095	1209	0.019	352.183	18535.9		0.017	26792.7	4245	44919	0.0006657	1172.67	1119	1244	0.017	435.541	25620		0.016421	12385.9	1904	22198	0.001731	1245.33	1138	1345	0.016421	182.939	11140.5
	0.018	23998.4	2154	43036	0.001	1151.17	1074	1218	0.018	411.251	22847.3		0.019	27639.5	2456	51797	0.0005326	1081.5	996	1155	0.019	504.602	26558		0.015534	11061	1759	20013	0.00213	1195.08	1089	1282	0.015534	153.257	9865.92
	0.019	28676.4	2351	54303	0.001	1129.42	1049	1230	0.019	523.393	27547		0.019	31277.1	3432	64982	0.0006657	1106.53	1023	1195	0.019	573.241	30170.6		0.017087	13565.6	1650	29323	0.001465	1143.91	1053	1224	0.017087	212.25	12421.7
	GAPDH												GAPDH												GAPDH
	Signal				Background				Signal - background				Signal				Background				Signal - background				Signal				Background				Signal - background
	Area	Mean	Min	Max	Area	Mean	Min	Max	Area	Total	Mean		Area	Mean	Min	Max	Area	Mean	Min	Max	Area	Total	Mean		Area	Mean	Min	Max	Area	Mean	Min	Max	Area	Total	Mean
	0.03	19220.3	1349	62686	0.0008876	1183.35	1142	1241	0.03	541.108	18036.9		0.027	13617.7	1028	50692	0.000932	825.571	802	877	0.027	345.388	12792.1		0.041	11896.6	1267	57042	0.002	1277.13	1128	1387	0.041	435.398	10619.5
	0.031	16506.8	1476	51769	0.0007989	1114.17	1062	1152	0.031	477.17	15392.6		0.03	12380.1	970	49466	0.001	804.917	764	857	0.03	347.257	11575.2		0.041	10859.7	1137	55560	0.002	1145.81	994	1303	0.041	398.269	9713.87
	0.033	16834.1	1421	58425	0.0008876	1100.15	1033	1151	0.033	519.22	15733.9		0.029	11621.1	923	43932	0.0005326	803.417	772	854	0.029	313.712	10817.6		0.04	11349.4	1225	51272	0.002	1170.71	988	1300	0.04	407.146	10178.6
	0.032	15774.9	1452	54617	0.001	1041.59	932	1128	0.032	471.466	14733.3		0.03	10806.3	884	41780	0.0008876	779.7	723	817	0.03	300.799	10026.6		0.042	11507.4	1084	65534	0.002	1101.92	818	1248	0.042	437.028	10405.4
	0.032	16021.4	1342	54097	0.0007101	1019.12	975	1070	0.032	480.072	15002.2		0.031	10391.2	914	45363	0.000932	755.095	687	808	0.031	298.719	9636.1		0.00932	29193	13005	45217	0.002	1093.55	933	1205	0.00932	261.887	28099.4
	0.03	15988.4	1384	51346	0.0007989	1004.83	963	1033	0.03	449.506	14983.5		0.033	10762.9	913	44480	0.001	769.708	738	793	0.033	329.776	9993.22		0.010874	27003.4	5552	50752	0.002	1136.28	964	1261	0.010874	281.279	25867.1
	0.034	13999.2	1233	54450	0.0007101	993	971	1019	0.034	442.21	13006.2		0.035	10756.3	841	48046	0.0006213	780.929	737	807	0.035	349.137	9975.33		0.042	10014.9	1089	53658	0.002	1124.61	1000	1208	0.042	373.391	8890.26
	0.028	16089.9	1359	57079	0.0007989	963.056	938	1001	0.028	423.552	15126.9		0.033	10733.3	844	49288	0.001	768.625	701	835	0.033	328.834	9964.68		0.041	9669.85	913	51508	0.002	1107.31	916	1195	0.041	351.064	8562.54
	0.033	16475.8	1141	62954	0.000932	941.857	894	979	0.033	512.619	15533.9		0.031	13356.9	1106	65535	0.001	778.958	713	821	0.031	389.918	12578		0.045	10207.5	989	63227	0.002	1106.3	956	1191	0.045	409.553	9101.18
	Time	Relative	Normalized										Time	Relative	Normalized										Time	Relative	Normalized
	0	0.588745	1										0	0.875004	1										0	0.387641	1
	5	1.0318	1.75254										5	1.6901	1.93153										5	0.519667	1.34059
	15	1.22483	2.08041										15	1.80919	2.06763										15	0.750572	1.93625
	30	0.756281	1.28457										30	1.29201	1.47657										30	0.434032	1.11967
	60	0.746363	1.26772										60	0.980258	1.12029										60	0.487094	1.25656
	120	0.74738	1.26945										120	1.02851	1.17543										120	0.445901	1.15029
	180	0.796415	1.35273										180	1.24748	1.42568										180	0.489939	1.2639
	240	0.970956	1.6492										240	1.53452	1.75373										240	0.43655	1.12617
	360	1.02102	1.73423										360	1.47016	1.68018										360	0.518247	1.33693
MAPK3/p44	BioRep 1												BioRep 2												BioRep 3
	Signal				Background				Signal - background				Signal				Background				Signal - background				Signal				Background				Signal - background
	Area	Mean	Min	Max	Area	Mean	Min	Max	Area	Total	Mean		Area	Mean	Min	Max	Area	Mean	Min	Max	Area	Total	Mean		Area	Mean	Min	Max	Area	Mean	Min	Max	Area	Total	Mean
	0.02	12591.7	1771	25150	0.0004438	922	886	970	0.02	233.394	11669.7		0.021	10840	1592	25695	0.0006657	934.533	908	962	0.021	208.015	9905.47		0.016421	13177.8	2873	25491	0.001598	1102.19	1083	1122	0.016421	198.293	12075.6
	0.025	18005	2011	42200	0.0004438	1035.4	1014	1054	0.025	424.24	16969.6		0.027	17250.5	1467	43841	0.0004438	992.7	967	1013	0.027	438.961	16257.8		0.018552	15362.5	2740	28890	0.001598	1110.94	1082	1149	0.018552	264.395	14251.5
	0.024	22897.8	3020	48375	0.0006657	1147.2	1074	1205	0.024	522.015	21750.6		0.03	15528.2	1194	43702	0.0006657	963.133	935	1001	0.03	436.953	14565.1		0.018063	25101.3	4391	62078	0.001997	1130.76	1089	1203	0.018063	432.98	23970.6
	0.024	14472.9	2193	29968	0.0005326	1018	981	1051	0.024	322.918	13454.9		0.027	11122.5	1128	30767	0.0003551	919.5	880	938	0.027	275.481	10203		0.020238	12856.9	2817	26528	0.001598	1111.5	1077	1139	0.020238	237.703	11745.4
	0.023	13483.2	2335	27733	0.0004438	1027.9	991	1055	0.023	286.472	12455.3		0.027	9435.6	1290	25015	0.0003551	1037.38	996	1076	0.027	226.752	8398.22		0.01904	9446	2773	17690	0.001731	1074.36	1036	1109	0.01904	159.396	8371.64
	0.021	13273	2228	26441	0.0007989	1054.44	1010	1111	0.021	256.589	12218.5		0.03	9469.41	1313	26191	0.0003551	1155.5	1115	1190	0.03	249.417	8313.91		0.019706	9520.81	2512	17309	0.001864	1001.76	975	1046	0.019706	167.876	8519.04
	0.024	12349.5	1688	26695	0.0004438	1050.5	1036	1069	0.024	271.177	11299		0.028	12090.8	1287	34972	0.0004438	1093.8	1067	1123	0.028	307.915	10997		0.020238	11545.4	2701	23568	0.001864	1093.12	1075	1121	0.020238	211.534	10452.3
	0.022	15014.8	2116	32574	0.0004438	1066.6	1028	1094	0.022	306.86	13948.2		0.03	11686	1170	38900	0.0003551	1004.62	966	1040	0.03	320.442	10681.4		0.019173	10855.9	2343	22351	0.001864	1085.05	1059	1108	0.019173	187.337	9770.89
	0.024	16096.4	1686	37589	0.0005326	1127.42	1103	1146	0.024	359.255	14969		0.028	13561.6	1278	37055	0.0006657	1059	991	1106	0.028	350.074	12502.6		0.019173	12623.2	3108	22948	0.001731	1069.23	1044	1110	0.019173	221.525	11554
	GAPDH												GAPDH												GAPDH
	Signal				Background				Signal - background				Signal				Background				Signal - background				Signal				Background				Signal - background
	Area	Mean	Min	Max	Area	Mean	Min	Max	Area	Total	Mean		Area	Mean	Min	Max	Area	Mean	Min	Max	Area	Total	Mean		Area	Mean	Min	Max	Area	Mean	Min	Max	Area	Total	Mean
	0.03	19220.3	1349	62686	0.0008876	1183.35	1142	1241	0.03	541.108	18036.9		0.027	13617.7	1028	50692	0.000932	825.571	802	877	0.027	345.388	12792.1		0.041	11896.6	1267	57042	0.002	1277.13	1128	1387	0.041	435.398	10619.5
	0.031	16506.8	1476	51769	0.0007989	1114.17	1062	1152	0.031	477.17	15392.6		0.03	12380.1	970	49466	0.001	804.917	764	857	0.03	347.257	11575.2		0.041	10859.7	1137	55560	0.002	1145.81	994	1303	0.041	398.269	9713.87
	0.033	16834.1	1421	58425	0.0008876	1100.15	1033	1151	0.033	519.22	15733.9		0.029	11621.1	923	43932	0.0005326	803.417	772	854	0.029	313.712	10817.6		0.04	11349.4	1225	51272	0.002	1170.71	988	1300	0.04	407.146	10178.6
	0.032	15774.9	1452	54617	0.001	1041.59	932	1128	0.032	471.466	14733.3		0.03	10806.3	884	41780	0.0008876	779.7	723	817	0.03	300.799	10026.6		0.042	11507.4	1084	65534	0.002	1101.92	818	1248	0.042	437.028	10405.4
	0.032	16021.4	1342	54097	0.0007101	1019.12	975	1070	0.032	480.072	15002.2		0.031	10391.2	914	45363	0.000932	755.095	687	808	0.031	298.719	9636.1		0.00932	29193	13005	45217	0.002	1093.55	933	1205	0.00932	261.887	28099.4
	0.03	15988.4	1384	51346	0.0007989	1004.83	963	1033	0.03	449.506	14983.5		0.033	10762.9	913	44480	0.001	769.708	738	793	0.033	329.776	9993.22		0.010874	27003.4	5552	50752	0.002	1136.28	964	1261	0.010874	281.279	25867.1
	0.034	13999.2	1233	54450	0.0007101	993	971	1019	0.034	442.21	13006.2		0.035	10756.3	841	48046	0.0006213	780.929	737	807	0.035	349.137	9975.33		0.042	10014.9	1089	53658	0.002	1124.61	1000	1208	0.042	373.391	8890.26
	0.028	16089.9	1359	57079	0.0007989	963.056	938	1001	0.028	423.552	15126.9		0.033	10733.3	844	49288	0.001	768.625	701	835	0.033	328.834	9964.68		0.041	9669.85	913	51508	0.002	1107.31	916	1195	0.041	351.064	8562.54
	0.033	16475.8	1141	62954	0.000932	941.857	894	979	0.033	512.619	15533.9		0.031	13356.9	1106	65535	0.001	778.958	713	821	0.031	389.918	12578		0.045	10207.5	989	63227	0.002	1106.3	956	1191	0.045	409.553	9101.18
	Time	Relative	Normalized										Time	Relative	Normalized										Time	Relative	Normalized
	0	0.431326	1										0	0.602265	1										0	0.45543	1
	5	0.889076	2.06126										5	1.26408	2.09888										5	0.663859	1.45765
	15	1.00538	2.33091										15	1.39285	2.31268										15	1.06345	2.33505
	30	0.684923	1.58795										30	0.915833	1.52065										30	0.543907	1.19427
	60	0.596728	1.38347										60	0.759081	1.26038										60	0.608645	1.33642
	120	0.570825	1.32342										120	0.756322	1.2558										120	0.596833	1.31048
	180	0.613231	1.42173										180	0.881933	1.46436										180	0.566521	1.24393
	240	0.724491	1.67968										240	0.974478	1.61802										240	0.533627	1.1717
	360	0.700822	1.62481										360	0.897815	1.49073										360	0.540894	1.18766

## Sheet: ERK-T202Y204_TNF+Thr
MAPK1/p42	BioRep 1												BioRep 2												BioRep 3
	Signal				Background				Signal - background				Signal				Background				Signal - background				Signal				Background				Signal - background
	Area	Mean	Min	Max	Area	Mean	Min	Max	Area	Total	Mean		Area	Mean	Min	Max	Area	Mean	Min	Max	Area	Total	Mean		Area	Mean	Min	Max	Area	Mean	Min	Max	Area	Total	Mean
	0.018463	7959.35	988	17829	0.000488	927.545	871	954	0.018463	129.828	7031.8		0.014	17747.7	3688	34682	0.0004438	993.2	959	1023	0.014	234.564	16754.5		0.008876	14911.4	4831	27770	0.001465	1227.27	1177	1329	0.008876	121.46	13684.1
	0.014	13384.7	2319	23561	0.001	873.542	827	922	0.014	175.157	12511.2		0.017	20404.8	2157	46066	0.0005326	1102.17	1053	1147	0.017	328.144	19302.6		0.010385	12491.3	3145	23081	0.001465	1230.24	1139	1337	0.010385	116.946	11261.1
	0.017	34802.6	3110	63996	0.0005326	1056.08	1010	1106	0.017	573.691	33746.5		0.017	31143	2257	64824	0.0005326	1145.17	1097	1203	0.017	509.963	29997.8		0.011184	15216.9	3543	28757	0.001598	1248.36	1158	1354	0.011184	156.224	13968.5
	0.017	23100	3427	37971	0.0005326	912.5	863	970	0.017	377.187	22187.5		0.018	27193.9	2342	57768	0.0004438	1024.1	947	1090	0.018	471.056	26169.8		0.01367	23729.9	2960	46504	0.001598	1275.53	1141	1386	0.01367	306.951	22454.4
	0.017	23674.3	3468	41813	0.0005326	873.083	815	922	0.017	387.621	22801.2		0.016	22380	4915	42404	0.0004438	978.6	949	1022	0.016	342.422	21401.4		0.012427	19584.6	4657	37989	0.001731	1227.59	1094	1329	0.012427	228.122	18357
	0.016	22828.3	3377	38568	0.0007989	901.722	854	954	0.016	350.826	21926.6		0.017	20018.9	3440	38075	0.0006657	961	919	1046	0.017	323.985	19057.9		0.015622	9507.9	1467	21012	0.001598	1102.25	1029	1179	0.015622	131.313	8405.65
	0.011184	21294.1	6659	31348	0.0004438	1342.65	862	952	0.011184	223.137	19951.4		0.014	21639.7	5452	39896	0.0005326	912.917	855	978	0.014	290.175	20726.8		0.017043	9425.29	1441	20415	0.001997	1043.8	990	1118	0.017043	142.846	8381.49
	0.015	17002.3	2035	31617	0.0007989	954.056	877	1049	0.015	240.724	16048.3		0.016	22805.9	4409	41060	0.0007989	922.222	867	980	0.016	350.138	21883.6		0.012427	11818.4	1729	24160	0.001731	1060.08	1001	1133	0.012427	133.694	10758.4
	0.013	21774.8	3803	36613	0.0006657	933.067	845	1020	0.013	270.943	20841.7		0.016	23618.5	3251	50555	0.0004438	931	881	968	0.016	363	22687.5		0.012427	11130.6	1621	24160	0.001598	1054.14	977	1116	0.012427	125.22	10076.5
	0.015	15840	1576	31064	0.0007989	874.5	833	911	0.015	224.482	14965.5		0.016	20814.3	2844	46150	0.0006657	868.467	814	940	0.016	319.134	19945.9		0.01367	13792.2	1746	29998	0.001598	1019.17	972	1084	0.01367	174.608	12773
	GAPDH												GAPDH												GAPDH
	Signal				Background				Signal - background				Signal				Background				Signal - background				Signal				Background				Signal - background
	Area	Mean	Min	Max	Area	Mean	Min	Max	Area	Total	Mean		Area	Mean	Min	Max	Area	Mean	Min	Max	Area	Total	Mean		Area	Mean	Min	Max	Area	Mean	Min	Max	Area	Total	Mean
	0.021	16441.7	1350	50705	0.0005326	936.25	911	972	0.021	325.614	15505.4		0.026	12266.6	916	54379	0.001	808.242	759	849	0.026	297.916	11458.3		0.025653	6704.64	898	24960	0.001731	878.513	815	942	0.025653	149.458	5826.13
	0.023	16071.4	1356	48151	0.0007101	925.562	879	970	0.023	348.354	15145.8		0.027	14441.8	943	64797	0.001	822.815	776	858	0.027	367.712	13619		0.026407	6894.72	1048	29380	0.001731	928.179	874	1014	0.026407	157.559	5966.54
	0.023	18546.5	1348	64062	0.0007101	909.375	885	932	0.023	405.655	17637.2		0.029	13406.8	961	60672	0.0006657	843.933	813	874	0.029	364.323	12562.9		0.028759	6762.23	922	29366	0.001731	909.359	855	973	0.028759	168.323	5852.88
	0.022	15909.3	1431	50894	0.0005326	878.583	856	902	0.022	330.675	15030.7		0.03	10359.1	965	50630	0.0005326	805.083	770	831	0.03	286.62	9554		0.031955	6726.35	846	61446	0.001598	880.917	821	957	0.031955	186.791	5845.43
	0.022	16453.1	1400	54000	0.0007101	879	842	926	0.022	342.63	15574.1		0.03	10000.7	994	43225	0.0007989	816.611	776	861	0.03	275.522	9184.05		0.036127	6786.98	871	60603	0.001864	853.571	764	924	0.036127	214.356	5933.41
	0.022	15632	1438	49479	0.0004438	867.6	846	906	0.022	324.816	14764.4		0.027	11321.3	1135	45293	0.001	811.815	739	850	0.027	283.757	10509.5		0.032843	6662.85	946	42397	0.001997	860.622	780	926	0.032843	190.562	5802.22
	0.02	15705.3	1358	45027	0.0005326	874.5	853	901	0.02	296.615	14830.8		0.029	11339.7	1086	49981	0.000932	805.286	779	831	0.029	305.499	10534.5		0.034485	5361.64	780	28120	0.001598	870.694	799	945	0.034485	154.87	4490.95
	0.022	15717.4	1353	50659	0.0007101	851.625	823	889	0.022	327.048	14865.8		0.028	12127.5	1194	49522	0.0007101	823	808	844	0.028	316.526	11304.5		0.032621	4859.36	755	23442	0.001598	863	787	953	0.032621	130.365	3996.36
	0.022	17469.3	1318	59810	0.0007101	884.062	853	917	0.022	364.876	16585.3		0.031	10896.9	911	55509	0.0005326	810.25	771	851	0.031	312.686	10086.6		0.033553	4434.32	748	22543	0.001864	844.262	767	934	0.033553	120.457	3590.06
	0.023	16840.9	1252	56818	0.0005326	838.417	804	873	0.023	368.058	16002.5		0.033	10486	827	55802	0.0007989	785.111	749	817	0.033	320.131	9700.94		0.033553	4948.64	635	26073	0.001731	798.615	725	891	0.033553	139.246	4150.03
	Time	Relative	Normalized										Time	Relative	Normalized										Time	Relative	Normalized
	0-media	0.398718	1										0-media	0.787347	1										0-media	0.812672	1
	0-TNF	0.502812	1.26107										0-TNF	0.892394	1.13342										0-TNF	0.742241	0.913334
	5	1.41424	3.54696										5	1.39975	1.77781										5	0.92812	1.14206
	15	1.14066	2.86082										15	1.64349	2.08737										15	1.64329	2.02208
	30	1.13131	2.83737										30	1.24281	1.57848										30	1.06422	1.30953
	60	1.08007	2.70887										60	1.14177	1.45014										60	0.689082	0.847921
	120	0.752277	1.88674										120	0.94984	1.20638										120	0.922357	1.13497
	180	0.73605	1.84604										180	1.10619	1.40496										180	1.02554	1.26193
	240	0.742561	1.86237										240	1.16091	1.47446										240	1.03954	1.27916
	360	0.609909	1.52968										360	0.996885	1.26613										360	1.25395	1.543
MAPK3/p44	BioRep 1												BioRep 2												BioRep 3
	Signal				Background				Signal - background				Signal				Background				Signal - background				Signal				Background				Signal - background
	Area	Mean	Min	Max	Area	Mean	Min	Max	Area	Total	Mean		Area	Mean	Min	Max	Area	Mean	Min	Max	Area	Total	Mean		Area	Mean	Min	Max	Area	Mean	Min	Max	Area	Total	Mean
	0.019	5326.62	955	11766	0.0007989	791.333	741	886	0.019	86.1704	4535.29		0.022	8152.8	1034	21352	0.000932	807.429	770	835	0.022	161.598	7345.37		0.009942	14642.3	4611	25646	0.001465	1037.18	1000	1090	0.009942	135.262	13605.2
	0.021	7057.26	981	15856	0.0007989	805.611	776	850	0.021	131.285	6251.65		0.024	9588.85	1046	24721	0.000932	852.381	812	881	0.024	209.675	8736.47		0.022013	8325.57	1216	25646	0.001065	988.875	942	1035	0.022013	161.503	7336.69
	0.023	18929.3	1592	44735	0.0007989	826.778	802	866	0.023	416.358	18102.5		0.028	14342.1	1183	39461	0.0006657	843.733	816	862	0.028	377.955	13498.4		0.032221	8301.6	935	34454	0.000888	978.9	941	1023	0.032221	235.945	7322.7
	0.023	11892.7	1105	28548	0.0006213	821.429	807	840	0.023	254.64	11071.3		0.028	12941.2	953	37934	0.0006213	801.214	772	842	0.028	339.921	12140		0.029825	17255.6	1280	62629	0.000799	984.278	968	1009	0.029825	485.292	16271.3
	0.021	12100.8	1390	27677	0.0005326	842.417	797	876	0.021	236.426	11258.4		0.026	10575.5	952	28427	0.0005326	793.667	760	855	0.026	254.327	9781.81		0.026984	12909.3	1122	46430	0.000799	948.556	904	1020	0.026984	322.749	11960.8
	0.023	11527.6	1181	26735	0.0007989	814.333	762	854	0.023	246.405	10713.3		0.025	10229.2	1039	25103	0.0006657	798.667	770	826	0.025	235.762	9430.49		0.039944	5657.39	921	23327	0.000888	910.143	948	1023	0.039944	189.624	4747.24
	0.02	9631.72	1234	21210	0.0007989	804.222	761	861	0.02	176.55	8827.5		0.026	10004.4	983	26343	0.0005326	798.75	786	820	0.026	239.346	9205.63		0.047622	4542.49	866	22085	0.001465	959.97	909	1003	0.047622	170.607	3582.52
	0.021	9448.39	1214	21866	0.0006657	814.533	771	842	0.021	181.311	8633.86		0.025	10618.2	980	26223	0.0006657	801.467	781	831	0.025	245.418	9816.73		0.032221	6877.01	965	26704	0.000888	1002.2	973	1048	0.032221	189.292	5874.81
	0.023	9530.9	987	24885	0.0006657	795.533	771	822	0.023	200.913	8735.37		0.027	10106.3	922	29222	0.0005326	789.25	769	836	0.027	251.561	9317.06		0.030757	6378.37	992	25397	0.001331	1028.1	950	1109	0.030757	164.558	5350.27
	0.019	8792.43	1043	20878	0.0004438	817.7	800	836	0.019	151.52	7974.73		0.028	9272.77	920	27168	0.0004438	822	791	847	0.028	236.622	8450.77		0.031689	7303.77	1047	29429	0.001198	999.333	972	1027	0.031689	199.781	6304.43
	GAPDH												GAPDH												GAPDH
	Signal				Background				Signal - background				Signal				Background				Signal - background				Signal				Background				Signal - background
	Area	Mean	Min	Max	Area	Mean	Min	Max	Area	Total	Mean		Area	Mean	Min	Max	Area	Mean	Min	Max	Area	Total	Mean		Area	Mean	Min	Max	Area	Mean	Min	Max	Area	Total	Mean
	0.021	16441.7	1350	50705	0.0005326	936.25	911	972	0.021	325.614	15505.4		0.026	12266.6	916	54379	0.001	808.242	759	849	0.026	297.916	11458.3		0.025653	6704.64	898	24960	0.001731	878.513	815	942	0.025653	149.458	5826.13
	0.023	16071.4	1356	48151	0.0007101	925.562	879	970	0.023	348.354	15145.8		0.027	14441.8	943	64797	0.001	822.815	776	858	0.027	367.712	13619		0.026407	6894.72	1048	29380	0.001731	928.179	874	1014	0.026407	157.559	5966.54
	0.023	18546.5	1348	64062	0.0007101	909.375	885	932	0.023	405.655	17637.2		0.029	13406.8	961	60672	0.0006657	843.933	813	874	0.029	364.323	12562.9		0.028759	6762.23	922	29366	0.001731	909.359	855	973	0.028759	168.323	5852.88
	0.022	15909.3	1431	50894	0.0005326	878.583	856	902	0.022	330.675	15030.7		0.03	10359.1	965	50630	0.0005326	805.083	770	831	0.03	286.62	9554		0.031955	6726.35	846	61446	0.001598	880.917	821	957	0.031955	186.791	5845.43
	0.022	16453.1	1400	54000	0.0007101	879	842	926	0.022	342.63	15574.1		0.03	10000.7	994	43225	0.0007989	816.611	776	861	0.03	275.522	9184.05		0.036127	6786.98	871	60603	0.001864	853.571	764	924	0.036127	214.356	5933.41
	0.022	15632	1438	49479	0.0004438	867.6	846	906	0.022	324.816	14764.4		0.027	11321.3	1135	45293	0.001	811.815	739	850	0.027	283.757	10509.5		0.032843	6662.85	946	42397	0.001997	860.622	780	926	0.032843	190.562	5802.22
	0.02	15705.3	1358	45027	0.0005326	874.5	853	901	0.02	296.615	14830.8		0.029	11339.7	1086	49981	0.000932	805.286	779	831	0.029	305.499	10534.5		0.034485	5361.64	780	28120	0.001598	870.694	799	945	0.034485	154.87	4490.95
	0.022	15717.4	1353	50659	0.0007101	851.625	823	889	0.022	327.048	14865.8		0.028	12127.5	1194	49522	0.0007101	823	808	844	0.028	316.526	11304.5		0.032621	4859.36	755	23442	0.001598	863	787	953	0.032621	130.365	3996.36
	0.022	17469.3	1318	59810	0.0007101	884.062	853	917	0.022	364.876	16585.3		0.031	10896.9	911	55509	0.0005326	810.25	771	851	0.031	312.686	10086.6		0.033553	4434.32	748	22543	0.001864	844.262	767	934	0.033553	120.457	3590.06
	0.023	16840.9	1252	56818	0.0005326	838.417	804	873	0.023	368.058	16002.5		0.033	10486	827	55802	0.0007989	785.111	749	817	0.033	320.131	9700.94		0.033553	4948.64	635	26073	0.001731	798.615	725	891	0.033553	139.246	4150.03
	Time	Relative	Normalized										Time	Relative	Normalized										Time	Relative	Normalized
	0-media	0.26464	1										0-media	0.542428	1										0-media	0.905022	1
	0-TNF	0.376871	1.42409										0-TNF	0.570216	1.05123										0-TNF	1.02503	1.13261
	5	1.02639	3.87843										5	1.03742	1.91254										5	1.40174	1.54885
	15	0.77006	2.90984										15	1.18596	2.1864										15	2.59805	2.87071
	30	0.690034	2.60745										30	0.923074	1.70175										30	1.50567	1.66368
	60	0.758598	2.86653										60	0.830858	1.53174										60	0.995075	1.0995
	120	0.595215	2.24915										120	0.78346	1.44436										120	1.10161	1.21722
	180	0.554386	2.09487										180	0.775351	1.42941										180	1.45202	1.6044
	240	0.550635	2.0807										240	0.804516	1.48317										240	1.36611	1.50948
	360	0.411674	1.5556										360	0.73914	1.36265										360	1.43474	1.58531

## Sheet: ERK-total_Thr
MAPK1/p42	BioRep 1												BioRep 2												BioRep 3
	Signal				Background				Signal - background				Signal				Background				Signal - background				Signal				Background				Signal - background
	Area	Mean	Min	Max	Area	Mean	Min	Max	Area	Total	Mean		Area	Mean	Min	Max	Area	Mean	Min	Max	Area	Total	Mean		Area	Mean	Min	Max	Area	Mean	Min	Max	Area	Total	Mean
	0.011818	5489.66	1786	8208	0.002836	1073.67	915	1267	0.011818	52.1881	4415.99		0.013059	6350.12	1635	12027	0.002994	1042.24	869	1297	0.013059	69.3157	5307.89		0.016703	9547.3	1598	17254	0.002679	1178.57	1012	1375	0.016703	139.783	8368.73
	0.010242	6217.67	2093	8871	0.002836	1158.33	936	1591	0.010242	51.8177	5059.33		0.012054	5308.19	1508	8357	0.002758	974.829	815	1205	0.012054	52.2344	4333.36		0.017018	9098.21	1626	16183	0.002758	1063.68	927	1195	0.017018	136.732	8034.53
	0.010045	7450.08	2451	13131	0.002836	1184.44	989	1431	0.010045	62.9383	6265.64		0.011266	5428.37	1850	7926	0.002068	961.048	820	1216	0.011266	50.3289	4467.32		0.015954	8889.15	1812	15018	0.00195	1198.04	1066	1362	0.015954	122.704	7691.11
	0.011483	6794.91	2371	12244	0.002836	1166.81	971	1416	0.011483	64.6274	5628.09		0.01105	5738.8	2083	12703	0.002994	986.158	813	1457	0.01105	52.5167	4752.64		0.014891	8153.09	1848	13050	0.002009	1129.62	1008	1265	0.014891	104.586	7023.47
	0.010242	7143.01	2091	15890	0.002836	1163.71	933	1601	0.010242	61.24	5979.3		0.012527	4390.38	1501	7227	0.002836	922.597	798	1101	0.012527	43.4409	3467.78		0.014891	7452.35	1838	12488	0.001891	1051.17	953	1173	0.014891	95.32	6401.18
	0.013315	6461.92	2090	11070	0.002836	1192.28	953	1681	0.013315	70.1653	5269.64		0.013827	4159.42	1182	6732	0.003073	892.333	762	1111	0.013827	45.174	3267.08		0.014615	7361.18	1739	12637	0.001773	1156.93	1021	1309	0.014615	90.6751	6204.25
	0.011266	5326.95	1488	8635	0.002009	1146.3	981	1385	0.011266	47.0992	4180.65		0.012527	4065.61	1416	6233	0.002068	801.648	730	881	0.012527	40.8877	3263.97		0.014615	7911.04	1838	13021	0.002679	1027.92	899	1221	0.014615	100.597	6883.12
	0.012527	4315.52	1414	6887	0.002068	986.933	889	1134	0.012527	41.6972	3328.59		0.013788	3243.39	973	5521	0.002758	730.579	670	802	0.013788	34.6467	2512.81		0.014339	7594.81	1672	12469	0.001832	970.688	899	1047	0.014339	94.9833	6624.12
	0.013059	4990.19	1517	8189	0.002068	974.59	848	1126	0.013059	52.4397	4015.6		0.012035	3542.2	1246	5650	0.002009	728.843	670	814	0.012035	33.8588	2813.36		0.014477	8192.3	1797	15189	0.001832	990.333	880	1168	0.014477	104.263	7201.97
	GAPDH												GAPDH												GAPDH
	Signal				Background				Signal - background				Signal				Background				Signal - background				Signal				Background				Signal - background
	Area	Mean	Min	Max	Area	Mean	Min	Max	Area	Total	Mean		Area	Mean	Min	Max	Area	Mean	Min	Max	Area	Total	Mean		Area	Mean	Min	Max	Area	Mean	Min	Max	Area	Total	Mean
	0.031955	15014.3	1599	46600	0.001775	1471.62	1339	1642	0.031955	432.756	13542.7		0.028404	4617.94	742	14798	0.001775	681.575	640	716	0.028404	111.808	3936.36		0.025963	13816	1527	49805	0.002042	1162.8	1014	1313	0.025963	328.514	12653.2
	0.031689	15873.1	1769	50369	0.001687	1498.82	1410	1574	0.031689	455.505	14374.2		0.028404	4174.95	757	13226	0.001687	671.842	637	721	0.028404	99.5021	3503.1		0.024233	11951.8	1475	35217	0.001953	1181.23	1034	1288	0.024233	261.004	10770.6
	0.030934	17139.3	1770	58723	0.001687	1473.5	1307	1616	0.030934	484.607	15665.8		0.028404	4335.55	738	12884	0.001864	636.286	583	685	0.028404	105.074	3699.27		0.022502	13727.7	1826	37145	0.001953	1108.02	1020	1214	0.022502	283.969	12619.7
	0.032443	15984	1761	52437	0.001598	1534.58	1393	1673	0.032443	468.782	14449.4		0.019528	4416.71	872	10247	0.001775	621.825	566	681	0.019528	74.1065	3794.88		0.024233	10816.3	1352	33781	0.001864	1058.02	934	1187	0.024233	236.471	9758.23
	0.030535	17165.9	1836	64254	0.001687	1399.82	1283	1524	0.030535	481.417	15766.1		0.024233	3777.23	719	10213	0.001687	616.5	584	644	0.024233	76.5939	3160.73		0.021836	11338.6	1421	36009	0.00213	1105.19	991	1293	0.021836	223.457	10233.4
	0.029115	18779.9	1823	64189	0.001864	1435.64	1287	1560	0.029115	504.979	17344.3		0.023079	3886.12	727	10874	0.001775	630.4	574	672	0.023079	75.1387	3255.72		0.020771	11206.8	1374	32191	0.002042	957.109	824	1072	0.020771	212.897	10249.7
	0.027295	14892.4	1589	51008	0.001775	1522.4	1375	1652	0.027295	364.934	13370		0.023656	4019.26	690	12111	0.00142	618.031	588	679	0.023656	80.4595	3401.23		0.021303	10903.2	1151	30046	0.001953	1146.77	929	1299	0.021303	207.842	9756.46
	0.027295	15017.8	1688	44454	0.001864	1519.98	1412	1667	0.027295	368.424	13497.9		0.021925	3499.06	685	9604	0.001687	621.184	586	661	0.021925	63.0974	2877.87		0.018552	8713.96	1240	21878	0.001864	1094.21	967	1191	0.018552	141.362	7619.75
	0.029115	16487.6	1686	59830	0.001775	1341.83	1214	1451	0.029115	440.968	15145.7		0.023611	3243.27	629	9652	0.00142	638.5	603	687	0.023611	61.5013	2604.77		0.022368	9853.55	1064	30720	0.001775	1099.6	942	1261	0.022368	195.808	8753.95
	Time	Relative	Normalized										Time	Relative	Normalized										Time	Relative	Normalized
	0	0.120595	1										0	0.61995	1										0	0.4255	1
	5	0.113759	0.943314										5	0.524957	0.846773										5	0.523868	1.23118
	15	0.129875	1.07695										15	0.478985	0.772619										15	0.432104	1.01552
	30	0.137862	1.14319										30	0.708666	1.1431										30	0.44228	1.03944
	60	0.127208	1.05484										60	0.567158	0.914845										60	0.42657	1.00251
	120	0.138947	1.15218										120	0.601207	0.969767										120	0.42591	1.00096
	180	0.129062	1.07021										180	0.508178	0.819707										180	0.484006	1.1375
	240	0.113177	0.938491										240	0.549099	0.885714										240	0.671917	1.57912
	360	0.118919	0.986108										360	0.550538	0.888035										360	0.532474	1.25141
MAPK3/p44	BioRep 1												BioRep 2												BioRep 3
	Signal				Background				Signal - background				Signal				Background				Signal - background				Signal				Background				Signal - background
	Area	Mean	Min	Max	Area	Mean	Min	Max	Area	Total	Mean		Area	Mean	Min	Max	Area	Mean	Min	Max	Area	Total	Mean		Area	Mean	Min	Max	Area	Mean	Min	Max	Area	Total	Mean
	0.019854	10749.6	1735	26952	0.003151	1012.08	906	1150	0.019854	193.329	9737.54		0.027181	12594.2	1408	48685	0.003151	790.356	716	883	0.027181	320.841	11803.9		0.025133	17456.7	1844	64127	0.001655	1188.5	1082	1309	0.025133	408.869	16268.2
	0.023242	11058.8	1570	29725	0.003151	1065.21	933	1248	0.023242	232.271	9993.61		0.02789	10538.3	1346	36666	0.003151	772.712	703	912	0.02789	272.361	9765.55		0.024404	16129.8	2126	52891	0.001655	1247.37	1146	1376	0.024404	363.19	14882.4
	0.020563	16297.7	1599	65535	0.003151	1108.91	954	1283	0.020563	312.326	15188.8		0.029545	9455.44	1252	32813	0.003151	777.994	691	917	0.029545	256.375	8677.44		0.025566	15311.5	2083	52918	0.001024	1303.27	1234	1377	0.025566	358.133	14008.2
	0.02208	12021	1748	32060	0.003151	1055.85	878	1306	0.02208	242.111	10965.2		0.025133	9570.08	1470	29676	0.003151	795.188	718	925	0.025133	220.539	8774.89		0.023242	15495.8	2046	45860	0.001221	1118.61	1051	1238	0.023242	334.155	14377.2
	0.023242	12346.2	1695	35678	0.003151	1031.53	907	1206	0.023242	262.975	11314.7		0.019854	12042.5	1859	61888	0.003151	795.169	715	924	0.019854	223.304	11247.3		0.022848	13484.1	1988	40122	0.001891	1093.21	994	1258	0.022848	283.108	12390.9
	0.023242	12584.2	1515	45540	0.003151	1083.16	917	1275	0.023242	267.306	11501		0.028363	8136.27	979	28103	0.003151	756.444	700	871	0.028363	209.314	7379.83		0.023242	13149.7	1684	42033	0.001714	1012.48	934	1116	0.023242	282.093	12137.2
	0.021331	11302.5	1533	33550	0.003151	958.719	848	1114	0.021331	220.644	10343.8		0.024818	8221.98	1087	29407	0.003151	778.481	704	902	0.024818	184.733	7443.5		0.023636	14047.1	1585	44358	0.001891	1008.78	928	1139	0.023636	308.175	13038.4
	0.020918	10304.7	1479	25955	0.003151	970.306	864	1151	0.020918	195.258	9334.43		0.02206	8701.72	1178	32451	0.003151	707.694	656	806	0.02206	176.348	7994.02		0.022454	13411	1700	41497	0.001891	988.312	897	1146	0.022454	278.939	12422.7
	0.023242	11732.8	1366	36135	0.003151	924.212	833	1057	0.023242	251.212	10808.6		0.021666	8373.98	1090	26067	0.003151	718.406	656	874	0.021666	165.866	7655.58		0.021666	14281.5	1841	47455	0.001714	946.23	862	1087	0.021666	288.922	13335.3
	GAPDH												GAPDH												GAPDH
	Signal				Background				Signal - background				Signal				Background				Signal - background				Signal				Background				Signal - background
	Area	Mean	Min	Max	Area	Mean	Min	Max	Area	Total	Mean		Area	Mean	Min	Max	Area	Mean	Min	Max	Area	Total	Mean		Area	Mean	Min	Max	Area	Mean	Min	Max	Area	Total	Mean
	0.031955	15014.3	1599	46600	0.001775	1471.62	1339	1642	0.031955	432.756	13542.7		0.028404	4617.94	742	14798	0.001775	681.575	640	716	0.028404	111.808	3936.36		0.025963	13816	1527	49805	0.002042	1162.8	1014	1313	0.025963	328.514	12653.2
	0.031689	15873.1	1769	50369	0.001687	1498.82	1410	1574	0.031689	455.505	14374.2		0.028404	4174.95	757	13226	0.001687	671.842	637	721	0.028404	99.5021	3503.1		0.024233	11951.8	1475	35217	0.001953	1181.23	1034	1288	0.024233	261.004	10770.6
	0.030934	17139.3	1770	58723	0.001687	1473.5	1307	1616	0.030934	484.607	15665.8		0.028404	4335.55	738	12884	0.001864	636.286	583	685	0.028404	105.074	3699.27		0.022502	13727.7	1826	37145	0.001953	1108.02	1020	1214	0.022502	283.969	12619.7
	0.032443	15984	1761	52437	0.001598	1534.58	1393	1673	0.032443	468.782	14449.4		0.019528	4416.71	872	10247	0.001775	621.825	566	681	0.019528	74.1065	3794.88		0.024233	10816.3	1352	33781	0.001864	1058.02	934	1187	0.024233	236.471	9758.23
	0.030535	17165.9	1836	64254	0.001687	1399.82	1283	1524	0.030535	481.417	15766.1		0.024233	3777.23	719	10213	0.001687	616.5	584	644	0.024233	76.5939	3160.73		0.021836	11338.6	1421	36009	0.00213	1105.19	991	1293	0.021836	223.457	10233.4
	0.029115	18779.9	1823	64189	0.001864	1435.64	1287	1560	0.029115	504.979	17344.3		0.023079	3886.12	727	10874	0.001775	630.4	574	672	0.023079	75.1387	3255.72		0.020771	11206.8	1374	32191	0.002042	957.109	824	1072	0.020771	212.897	10249.7
	0.027295	14892.4	1589	51008	0.001775	1522.4	1375	1652	0.027295	364.934	13370		0.023656	4019.26	690	12111	0.00142	618.031	588	679	0.023656	80.4595	3401.23		0.021303	10903.2	1151	30046	0.001953	1146.77	929	1299	0.021303	207.842	9756.46
	0.027295	15017.8	1688	44454	0.001864	1519.98	1412	1667	0.027295	368.424	13497.9		0.021925	3499.06	685	9604	0.001687	621.184	586	661	0.021925	63.0974	2877.87		0.018552	8713.96	1240	21878	0.001864	1094.21	967	1191	0.018552	141.362	7619.75
	0.029115	16487.6	1686	59830	0.001775	1341.83	1214	1451	0.029115	440.968	15145.7		0.023611	3243.27	629	9652	0.00142	638.5	603	687	0.023611	61.5013	2604.77		0.022368	9853.55	1064	30720	0.001775	1099.6	942	1261	0.022368	195.808	8753.95
	Time	Relative	Normalized										Time	Relative	Normalized										Time	Relative	Normalized
	0	0.446739	1										0	2.86956	1										0	1.2446	1
	5	0.50992	1.14143										5	2.73724	0.953889										5	1.39151	1.11804
	15	0.644494	1.44266										15	2.43995	0.850287										15	1.26117	1.01331
	30	0.516468	1.15608										30	2.97598	1.03709										30	1.41309	1.13537
	60	0.546254	1.22276										60	2.91542	1.01598										60	1.26695	1.01796
	120	0.529342	1.1849										120	2.7857	0.970777										120	1.32502	1.06461
	180	0.604612	1.35339										180	2.29597	0.800114										180	1.48274	1.19133
	240	0.52998	1.18633										240	2.79486	0.973968										240	1.97323	1.58543
	360	0.569684	1.27521										360	2.69695	0.939847										360	1.47553	1.18555

## Sheet: ERK-total_TNF+Thr
MAPK1/p42	BioRep 1												BioRep 2												BioRep 3
	Signal				Background				Signal - background				Signal				Background				Signal - background				Signal				Background				Signal - background
	Area	Mean	Min	Max	Area	Mean	Min	Max	Area	Total	Mean		Area	Mean	Min	Max	Area	Mean	Min	Max	Area	Total	Mean		Area	Mean	Min	Max	Area	Mean	Min	Max	Area	Total	Mean
	0.0104	7418.02	1433	13395	0.001418	1334.96	1047	1608	0.0104	63.2638	6083.06		0.008666	3389.13	1016	5630	0.001359	807.797	725	898	0.008666	22.3698	2581.33		0.009218	10241.7	2887	19350	0.001359	1613.58	1282	1951	0.009218	79.5338	8628.09
	0.011266	9242.56	1835	21497	0.001359	1336.49	1129	1644	0.011266	89.0697	7906.06		0.0091	3143.29	964	5171	0.001595	765.099	680	876	0.0091	21.6415	2378.19		0.008982	8768.84	2683	16685	0.001182	1501.2	1213	1801	0.008982	65.2779	7267.64
	0.009691	8068.64	2162	11982	0.001418	1396	1149	1662	0.009691	64.6646	6672.64		0.0091	3121.34	923	5045	0.001418	760.264	687	846	0.0091	21.4858	2361.07		0.007485	8127.52	3340	13210	0.001418	1356.4	1095	1664	0.007485	50.6818	6771.12
	0.009454	6704.23	1871	10974	0.001241	1306.16	1049	1579	0.009454	51.0334	5398.07		0.0091	2619.44	962	3975	0.001477	695.133	649	755	0.0091	17.5112	1924.31		0.00845	9105.01	2868	15219	0.001182	1483.95	1199	1782	0.00845	64.3979	7621.06
	0.01101	7245.26	1446	11586	0.001359	1228.84	980	1530	0.01101	66.2408	6016.42		0.008076	2947.59	987	5475	0.001733	718.693	649	845	0.008076	18.0006	2228.89		0.008233	8658.3	3601	14576	0.000867	1591.66	1434	1745	0.008233	58.1797	7066.64
	0.010754	8203.32	1920	13420	0.001536	1331.37	1085	1581	0.010754	73.9009	6871.94														0.00845	9931.3	3793	16928	0.001418	1295.08	1044	1567	0.00845	72.976	8636.22
	0.010163	7523.57	2029	12596	0.001359	1362.77	1136	1625	0.010163	62.6122	6160.8														0.008509	9136.84	3340	16724	0.000788	1562.45	1321	1933	0.008509	64.4505	7574.39
	0.009927	7858.14	1900	12391	0.001536	1288.36	1065	1508	0.009927	65.2183	6569.79		0.009316	2989.71	1114	4610	0.001418	755.361	700	821	0.009316	20.8152	2234.35		0.008745	7978.84	2402	14176	0.000827	1334	1120	1677	0.008745	58.1092	6644.84
	0.009927	7523.81	1694	12439	0.001418	1295.67	1040	1555	0.009927	61.8268	6228.14		0.007879	3956.08	1661	6825	0.001477	795.627	716	920	0.007879	24.9012	3160.46		0.009218	7772.99	2850	13865	0.0013	1219.09	998	1544	0.009218	60.4138	6553.9
	0.01101	8860.57	2181	14713	0.001024	1345.44	1178	1503	0.01101	82.7415	7515.13		0.008666	3613.65	1188	6137	0.001418	822.111	726	938	0.008666	24.1914	2791.53		0.008233	11111	4000	20424	0.001359	1564.32	1134	2044	0.008233	78.5977	9546.66
	GAPDH												GAPDH												GAPDH
	Signal				Background				Signal - background				Signal				Background				Signal - background				Signal				Background				Signal - background
	Area	Mean	Min	Max	Area	Mean	Min	Max	Area	Total	Mean		Area	Mean	Min	Max	Area	Mean	Min	Max	Area	Total	Mean		Area	Mean	Min	Max	Area	Mean	Min	Max	Area	Total	Mean
	0.022368	8072.69	907	24272	0.00253	847.684	740	990	0.022368	161.609	7225		0.022635	6901.44	844	24201	0.001598	798.722	743	856	0.022635	138.135	6102.71		0.01904	11144.1	1046	39080	0.001687	1002.55	892	1119	0.01904	193.095	10141.6
	0.021747	9031.97	1013	29041	0.00142	872.844	797	947	0.021747	177.437	8159.13		0.020194	7873.34	994	23368	0.00142	831.438	750	923	0.020194	142.204	7041.9		0.01651	11490.5	1301	36090	0.001687	980.263	841	1098	0.01651	173.524	10510.2
	0.021126	8227.95	1064	22422	0.001598	849.278	776	942	0.021126	155.882	7378.67		0.021126	8046.4	907	26055	0.001331	850.567	766	924	0.021126	152.019	7195.83		0.01651	10849.9	1247	32479	0.001509	973.941	847	1083	0.01651	163.053	9876.01
	0.015622	9414.45	1293	32746	0.00142	888.25	771	1020	0.015622	133.196	8526.2		0.020771	7769.8	1044	25160	0.000799	846.722	811	877	0.020771	143.799	6923.08		0.017886	10621.7	1261	35815	0.001509	920.088	826	1013	0.017886	173.523	9701.61
	0.012782	19879.1	2019	46672	0.001331	849.5	766	931	0.012782	243.236	19029.6		0.01904	7252.61	1028	23818	0.001775	754.975	675	820	0.01904	123.715	6497.64		0.017043	9423.51	1217	28649	0.001509	952.353	821	1060	0.017043	144.374	8471.15
	0.01904	8359.91	1058	23505	0.001243	869	797	934	0.01904	142.627	7490.91														0.017575	9351.96	1045	29072	0.001598	874.222	768	979	0.017575	148.996	8477.74
	0.019617	8138.87	987	21689	0.001687	838.5	727	943	0.019617	143.211	7300.37														0.017575	9097.68	1036	30164	0.00142	941.719	837	1063	0.017575	143.341	8155.96
	0.018108	7887.88	953	20595	0.001598	831.306	740	911	0.018108	127.78	7056.57		0.021126	7465.76	889	23306	0.001509	752.971	694	821	0.021126	141.814	6712.79		0.015134	9583.77	1235	28127	0.001331	932.467	803	1100	0.015134	130.929	8651.3
	0.01904	7673.64	889	20768	0.001509	815.618	747	897	0.01904	130.577	6858.02		0.021747	8065.34	864	31107	0.001509	735.735	681	808	0.021747	159.397	7329.61		0.015622	9768.55	1202	31657	0.00142	878.312	764	1036	0.015622	138.883	8890.24
	0.020194	8410.51	787	22953	0.00213	786.771	692	921	0.020194	153.954	7623.73		0.021747	7928.29	708	27955	0.001331	762	702	831	0.021747	155.845	7166.29		0.016111	9326.35	955	26722	0.00142	952.156	839	1059	0.016111	134.917	8374.2
	Time	Relative	Normalized										Time	Relative	Normalized										Time	Relative	Normalized
	0-media	0.391463	1										0-media	0.161942	1										0-media	0.411888	1
	0-TNF	0.501981	1.28232										0-TNF	0.152186	0.939759										0-TNF	0.376189	0.913328
	5	0.414831	1.05969										5	0.141336	0.872757										5	0.310831	0.754648
	15	0.383144	0.978749										15	0.121775	0.751969										15	0.371121	0.901022
	30	0.272331	0.695675										30	0.1455	0.898472										30	0.402979	0.97837
	60	0.518141	1.3236										60												60	0.489784	1.18912
	120	0.437201	1.11684										120												120	0.44963	1.09163
	180	0.510393	1.30381										180	0.146778	0.906362										180	0.443822	1.07753
	240	0.47349	1.20954										240	0.156221	0.964677										240	0.434997	1.0561
	360	0.537444	1.37291										360	0.155227	0.958537										360	0.582565	1.41437
MAPK3/p44	BioRep 1												BioRep 2												BioRep 3
	Signal				Background				Signal - background				Signal				Background				Signal - background				Signal				Background				Signal - background
	Area	Mean	Min	Max	Area	Mean	Min	Max	Area	Total	Mean		Area	Mean	Min	Max	Area	Mean	Min	Max	Area	Total	Mean		Area	Mean	Min	Max	Area	Mean	Min	Max	Area	Total	Mean
	0.017963	17751.3	1872	65535	0.001536	1114.29	979	1272	0.017963	298.85	16637		0.019854	8421.55	831	40519	0.001891	690.573	616	761	0.019854	153.491	7730.98		0.015403	19505.9	2415	64922	0.001536	1181.58	1030	1383	0.015403	282.25	18324.4
	0.017372	17228.7	1916	49425	0.000867	1238.57	1107	1394	0.017372	277.781	15990.2		0.019697	7133.13	975	25223	0.00195	686.596	633	791	0.019697	126.977	6446.54		0.014182	17314	2189	58299	0.001103	1195.66	1074	1352	0.014182	228.591	16118.4
	0.018909	14910.7	1728	39581	0.000906	1089.09	978	1228	0.018909	261.354	13821.7		0.020268	7062.59	972	25068	0.001221	671.387	634	734	0.020268	129.537	6391.21		0.014497	15803.1	2203	47335	0.001024	1217.94	1104	1345	0.014497	211.442	14585.2
	0.017589	12423.3	1672	32763	0.001103	1022.27	929	1126	0.017589	200.532	11401		0.019697	6463.1	1056	22438	0.001655	689.31	622	772	0.019697	113.726	5773.79		0.015403	17954	2261	53578	0.001655	1244.85	1047	1532	0.015403	257.371	16709.1
	0.020268	13333.7	1540	37020	0.001655	1009.73	909	1175	0.020268	249.783	12324		0.017372	8301.69	1190	36202	0.001714	749.207	645	865	0.017372	131.202	7552.49		0.014497	16217.6	2459	45249	0.001655	1300.98	1083	1551	0.014497	216.246	14916.6
	0.016663	15053.8	1884	38940	0.001655	954.036	883	1049	0.016663	234.945	14099.8		0.019834	9568.51	952	65534	0.002127	756.343	653	842	0.019834	174.781	8812.17		0.016663	16519.9	1827	53201	0.001477	1192.57	985	1465	0.016663	255.399	15327.3
	0.017372	13419.5	1859	36777	0.001655	1014.68	906	1173	0.017372	215.496	12404.8		0.018712	7992.71	1021	26800	0.001655	723.179	654	797	0.018712	136.027	7269.53		0.014182	17021.1	2360	52974	0.001477	1243.57	1037	1499	0.014182	223.757	15777.6
	0.016407	15033.1	1677	41341	0.001536	998.487	910	1089	0.016407	230.266	14034.6		0.019303	7436.28	990	25281	0.001418	724.667	663	793	0.019303	129.554	6711.62		0.014182	17209.1	2743	54727	0.001536	1259.27	1091	1516	0.014182	226.2	15949.8
	0.017963	14359.4	1600	43269	0.001418	953.944	886	1062	0.017963	240.801	13405.4		0.019697	9303.96	1006	35891	0.001655	668.929	628	723	0.019697	170.084	8635.03		0.015127	15579.8	2443	49617	0.001595	1244.89	1050	1584	0.015127	216.844	14334.9
	0.019086	17479.3	1247	51760	0.001655	1034.17	927	1267	0.019086	313.871	16445.1		0.018712	7934.82	857	28551	0.001595	661.593	626	734	0.018712	136.097	7273.22		0.015127	19275	2063	61618	0.001595	1382.81	1148	1699	0.015127	270.656	17892.2
	GAPDH												GAPDH												GAPDH
	Signal				Background				Signal - background				Signal				Background				Signal - background				Signal				Background				Signal - background
	Area	Mean	Min	Max	Area	Mean	Min	Max	Area	Total	Mean		Area	Mean	Min	Max	Area	Mean	Min	Max	Area	Total	Mean		Area	Mean	Min	Max	Area	Mean	Min	Max	Area	Total	Mean
	0.022368	8072.69	907	24272	0.00253	847.684	740	990	0.022368	161.609	7225		0.022635	6901.44	844	24201	0.001598	798.722	743	856	0.022635	138.135	6102.71		0.01904	11144.1	1046	39080	0.001687	1002.55	892	1119	0.01904	193.095	10141.6
	0.021747	9031.97	1013	29041	0.00142	872.844	797	947	0.021747	177.437	8159.13		0.020194	7873.34	994	23368	0.00142	831.438	750	923	0.020194	142.204	7041.9		0.01651	11490.5	1301	36090	0.001687	980.263	841	1098	0.01651	173.524	10510.2
	0.021126	8227.95	1064	22422	0.001598	849.278	776	942	0.021126	155.882	7378.67		0.021126	8046.4	907	26055	0.001331	850.567	766	924	0.021126	152.019	7195.83		0.01651	10849.9	1247	32479	0.001509	973.941	847	1083	0.01651	163.053	9876.01
	0.015622	9414.45	1293	32746	0.00142	888.25	771	1020	0.015622	133.196	8526.2		0.020771	7769.8	1044	25160	0.000799	846.722	811	877	0.020771	143.799	6923.08		0.017886	10621.7	1261	35815	0.001509	920.088	826	1013	0.017886	173.523	9701.61
	0.012782	19879.1	2019	46672	0.001331	849.5	766	931	0.012782	243.236	19029.6		0.01904	7252.61	1028	23818	0.001775	754.975	675	820	0.01904	123.715	6497.64		0.017043	9423.51	1217	28649	0.001509	952.353	821	1060	0.017043	144.374	8471.15
	0.01904	8359.91	1058	23505	0.001243	869	797	934	0.01904	142.627	7490.91														0.017575	9351.96	1045	29072	0.001598	874.222	768	979	0.017575	148.996	8477.74
	0.019617	8138.87	987	21689	0.001687	838.5	727	943	0.019617	143.211	7300.37														0.017575	9097.68	1036	30164	0.00142	941.719	837	1063	0.017575	143.341	8155.96
	0.018108	7887.88	953	20595	0.001598	831.306	740	911	0.018108	127.78	7056.57		0.021126	7465.76	889	23306	0.001509	752.971	694	821	0.021126	141.814	6712.79		0.015134	9583.77	1235	28127	0.001331	932.467	803	1100	0.015134	130.929	8651.3
	0.01904	7673.64	889	20768	0.001509	815.618	747	897	0.01904	130.577	6858.02		0.021747	8065.34	864	31107	0.001509	735.735	681	808	0.021747	159.397	7329.61		0.015622	9768.55	1202	31657	0.00142	878.312	764	1036	0.015622	138.883	8890.24
	0.020194	8410.51	787	22953	0.00213	786.771	692	921	0.020194	153.954	7623.73		0.021747	7928.29	708	27955	0.001331	762	702	831	0.021747	155.845	7166.29		0.016111	9326.35	955	26722	0.00142	952.156	839	1059	0.016111	134.917	8374.2
	Time	Relative	Normalized										Time	Relative	Normalized										Time	Relative	Normalized
	0-media	1.84922	1										0-media	1.11117	1										0-media	1.46171	1
	0-TNF	1.56552	0.846586										0-TNF	0.892924	0.803592										0-TNF	1.31734	0.901232
	5	1.67662	0.906661										5	0.85211	0.766861										5	1.29677	0.887156
	15	1.50554	0.814147										15	0.790869	0.711747										15	1.48321	1.01471
	30	1.02691	0.555323										30	1.06052	0.954417										30	1.49782	1.0247
	60	1.64727	0.890792										60												60	1.71413	1.17269
	120	1.50474	0.813717										120												120	1.56101	1.06793
	180	1.80205	0.97449										180	0.913549	0.822153										180	1.72766	1.18194
	240	1.84414	0.997252										240	1.06705	0.960295										240	1.56134	1.06816
	360	2.03874	1.10249										360	0.873279	0.785912										360	2.00609	1.37243

[truncated: 20 more sheets: JNK-T183Y185_Thr, JNK-T183Y185_TNF+Thr, JNK-total_Thr, JNK-total_TNF+Thr, MAP3K14-T559_Thr, MAP3K14-T559_TNF+Thr, MAP3K20-S165_Thr, MAP3K20-S165_TNF+Thr, MAPKAPK2-T334_Thr, MAPKAPK2-T334_TNF+Thr, MEK-S217S221_Thr, MEK-S217S221_TNF+Thr, MKNK1-T250T255_Thr, MKNK1-T250T255_TNF+Thr, MAPK14-T180Y182_Thr, MAPK14-T180Y182_TNF+Thr, p38-T180Y182_Thr, p38-T180Y182_TNF+Thr, p38-total_Thr, p38-total_TNF+Thr]
