# Supplementary material for: Interrogating endothelial barrier regulation by temporally resolved kinase network generation
Source: Life Sci Alliance. 2024 Mar 11;7(5):e202302522. doi: 10.26508/lsa.202302522 (PMC10927359; doi:10.26508/lsa.202302522)
Supplement: Supplementary file 20 [file LSA-2023-02522_TableS4.xlsx]

## Sheet: Sheet1
BioRep 1				BioRep 2				BioRep 3
GAPDH	Scramble	MAPK14_pooled		GAPDH	Scramble	MAPK14_pooled		GAPDH	Scramble	MAPK14_pooled
rep 1	19.3434	17.1108		rep 1	13.2261	13.1602		rep 1	22.4134	24.0583
rep 2	19.3459	17.1064		rep 2	13.6485	13.0834		rep 2	22.0754	23.9521
rep 3	19.5068	17.1359		rep 3	13.2416	13.097		rep 3	22.2986	23.9947
avg	19.3987	17.1177		avg	13.3721	13.1135		avg	22.2624	24.0017
MAPK14	Scramble	MAPK14_pooled		MAPK14	Scramble	MAPK14_pooled		MAPK14	Scramble	MAPK14_pooled
rep 1	28.0617	27.0864		rep 1	19.9761	21.4102		rep 1	27.6062	30.6689
rep 2	28.0941	26.9646		rep 2	19.9831	21.4185		rep 2	27.5338	30.9296
rep 3	28.0317	26.9928		rep 3	19.8502	21.4529		rep 3	27.7805	30.7538
avg	28.0625	27.0146		avg	19.9365	21.4272		avg	27.6402	30.7841
ΔCt	8.66379	9.8969		ΔCt	6.56441	8.31368		ΔCt	5.37773	6.78239
ΔΔCt	0	1.23311		ΔΔCt	0	1.74928		ΔΔCt	0	1.40466
2^-ΔΔCt	1	0.425401		2^-ΔΔCt	1	0.297451		2^-ΔΔCt	1	0.377707
