# Supplementary material for: Interrogating endothelial barrier regulation by temporally resolved kinase network generation
Source: Life Sci Alliance. 2024 Mar 11;7(5):e202302522. doi: 10.26508/lsa.202302522 (PMC10927359; doi:10.26508/lsa.202302522)
Supplement: Supplementary file 21 [file LSA-2023-02522_TableS5.xlsx]

## Sheet: primary antibodies
Gene name	Uniprot ID	MW (kDa)	Phosphosite	Company	Catalog #	RRID	Source	WB dilution
MAPKAPK2	P49137	49	T334	Cell Signaling Technology	3007	AB_490936	Rabbit IgG	1:500
GAPDH	P04406	37	Total	Cell Signaling Technology	97166	AB_2756824	Mouse IgG1	1:2000

## Sheet: secondary antibodies
Reagent	Company	Catalog #	RRID	Source	WB dilution
Rabbit IgG Horseradish Peroxidase-conjugated Antibody	R&D Systems	HAF008	AB_357235	Goat IgG	1:1000
Mouse IgG Horseradish Peroxidase-conjugated Antibody	R&D Systems	HAF007	AB_357234	Goat IgG	1:1000

## Sheet: Scramble
thrombin
Time (min)	BioRep 1	BioRep 2	BioRep 3
0	1	1	1
5	48.9045	3.77252	4.73951
15	5.10659	1.80892	0.879082
30	0.574766	1.82958	1.54247
60	2.53794	1.92593	1.23938
120	4.10536	0.98169	1.04633
180	13.2786	1.378	1.99888
240	12.5023	1.29786	2.69654
360	7.48383	0.454599	2.01864

## Sheet: p38a KD
thrombin
Time (min)	BioRep 1	BioRep 2	BioRep 3
0	1	1	1
5	5.88897	9.08029	16.0648
15	2.80238	2.42498	4.45957
30	3.1736	0.910443	2.93077
60	4.27505	1.55797	2.62732
120	2.02509	0.261905	1.60254
180	0.429101	0.791722	2.31747
240	1.45249	1.08425	2.52317
360	1.05962	0.843016	0.936721

## Sheet: DMSO
thrombin
Time (min)	BioRep 1	BioRep 2	BioRep 3
0		1	1
5		5.94416	4.56179
15		1.81916	2.01828
30		0.979445	0.7109
60		1.12712	1.11947
120		3.5504	2.51228
180		1.85291	3.55936
240		2.85267	5.05146
300		6.1086	9.98277
360		2.99507	2.90951

## Sheet: zunsemetinib
thrombin
Time (min)	BioRep 1	BioRep 2	BioRep 3
0	1	1	1
5	10.8479	9.93387	4.17225
15	1.84365	2.55314	1.01805
30	1.10436	1.14506	0.742916
60	1.84237	1.22645	0.773059
120	6.63565	5.00875	2.00436
180	1.05223	0.130958	0.93135
240	0.831906	0.17315	0.314232
300	0.697577	0.160511	0.24598
360	1.34692	0.204012	0.418639
