# Supplementary material for: Interrogating endothelial barrier regulation by temporally resolved kinase network generation
Source: Life Sci Alliance. 2024 Mar 11;7(5):e202302522. doi: 10.26508/lsa.202302522 (PMC10927359; doi:10.26508/lsa.202302522)
Supplement: Supplementary file 22 [file LSA-2023-02522_Supplemental_Data_1.txt]

{
 "cells": [
  {
   "cell_type": "code",
   "execution_count": null,
   "id": "a3504747",
   "metadata": {},
   "outputs": [],
   "source": [
    "import os\n",
    "import glob\n",
    "import numpy as np\n",
    "import pandas\n",
    "import scipy\n",
    "import csv\n",
    "from minisom import MiniSom\n",
    "import networkx as nx\n",
    "import glmnet_python\n",
    "from glmnet import glmnet \n",
    "from glmnetCoef import glmnetCoef\n",
    "from glmnetPredict import glmnetPredict\n",
    "import matplotlib\n",
    "import matplotlib.pyplot as plt\n",
    "from matplotlib.gridspec import GridSpec"
   ]
  },
  {
   "cell_type": "markdown",
   "id": "f3800f6c",
   "metadata": {},
   "source": [
    "# Temporal KiR"
   ]
  },
  {
   "cell_type": "code",
   "execution_count": null,
   "id": "216aaf6e",
   "metadata": {},
   "outputs": [],
   "source": [
    "path = \"...\"\n",
    "\n",
    "ResidualActivity = pandas.read_csv(path + \"ResidualActivity.txt\", sep='\\t')\n",
    "print(ResidualActivity.shape)\n",
    "\n",
    "data = pandas.read_csv(path + \"KinaseInhibitorScreens_AUC.txt\", sep='\\t')\n",
    "print(data.shape)\n",
    "\n",
    "drugs = data['Drug']\n",
    "drug_list = drugs.unique()\n",
    "\n",
    "x = ResidualActivity.iloc[:, 1:].to_numpy()\n",
    "Y = data.iloc[:, 1:].to_numpy()\n",
    "\n",
    "alpha = 0.8\n",
    "nlambda = 1e3\n",
    "\n",
    "coeffs = np.zeros((x.shape[1] + 1, Y.shape[1]), dtype=float)\n",
    "\n",
    "for t in range(Y.shape[1]):\n",
    "    \n",
    "    y = Y[:, t]\n",
    "\n",
    "    fit = glmnet(x = x.copy(), y = y.copy(), family = 'gaussian', alpha = alpha, nlambda = nlambda)\n",
    "\n",
    "    lambdas = np.array(fit['lambdau'])\n",
    "\n",
    "    mse = np.zeros((len(lambdas), len(drug_list)))\n",
    "    mae = np.zeros((len(lambdas), len(drug_list)))\n",
    "\n",
    "    for index, i_lambda in enumerate(lambdas):\n",
    "        i = 0\n",
    "        for drug in drug_list:\n",
    "\n",
    "            x_validate = np.delete(x, drugs[drugs != drug].index, axis=0)\n",
    "            y_true = np.delete(y, drugs[drugs != drug].index, axis=0)\n",
    "\n",
    "            y_predict = glmnetPredict(fit, x_validate, ptype = 'response', s = scipy.float64([i_lambda]))\n",
    "\n",
    "            mse[index, i] = np.sum(np.square(np.subtract(y_predict, y_true)))\n",
    "            mae[index, i] = np.sum(abs(np.subtract(y_predict, y_true)))\n",
    "\n",
    "            i += 1\n",
    "\n",
    "    lambda_min = lambdas[np.argmin(np.mean(mse, axis=1))]\n",
    "    # print(np.argmin(np.mean(mse, axis=1)), lambda_min)\n",
    "\n",
    "    coef = glmnetCoef(fit, s = scipy.float64([lambda_min]), exact = False)\n",
    "    # print('Non-zero coefficients: ', np.count_nonzero(coef[1:]))\n",
    "    \n",
    "    for i in range(len(coef)):\n",
    "        coeffs[i, t] = coef[i]\n",
    "\n",
    "np.savetxt(\"TemporalKiR_AUC.txt\", coeffs, delimiter='\\t')\n"
   ]
  },
  {
   "cell_type": "markdown",
   "id": "2840a13e",
   "metadata": {},
   "source": [
    "# Self-organizing map"
   ]
  },
  {
   "cell_type": "code",
   "execution_count": null,
   "id": "bdca845c",
   "metadata": {},
   "outputs": [],
   "source": [
    "# Train\n",
    "\n",
    "path = \"...\"\n",
    "\n",
    "data = pandas.read_csv(path + \"TemporalKiR_AUC.binary.txt\", sep='\\t')\n",
    "\n",
    "coeffs = pandas.DataFrame(data.iloc[:, 1:])\n",
    "coeffs = coeffs.to_numpy()\n",
    "print(coeffs.shape)\n",
    "\n",
    "(x_dim, y_dim) = (6, 6)\n",
    "\n",
    "som = MiniSom(x_dim, y_dim, coeffs.shape[1], sigma=1.0, learning_rate=0.2, neighborhood_function='gaussian', random_seed=1)\n",
    "som.pca_weights_init(coeffs)\n",
    "som.train_batch(coeffs, num_iteration=10000, verbose=True)\n"
   ]
  },
  {
   "cell_type": "code",
   "execution_count": null,
   "id": "00e7fe53",
   "metadata": {},
   "outputs": [],
   "source": [
    "# Distance map\n",
    "\n",
    "som_labels = np.empty(coeffs.shape, object)\n",
    "\n",
    "for i in range(coeffs.shape[0]):\n",
    "    for j in range(coeffs.shape[1]):\n",
    "        som_labels[i, j] = som.winner(coeffs[i, j])\n",
    "\n",
    "matplotlib.style.use('default')\n",
    "plt.rcParams[\"font.family\"] = \"Arial\"\n",
    "\n",
    "plt.imshow(som.distance_map(), aspect='auto', cmap='RdYlBu')\n",
    "plt.colorbar(fraction=0.05)\n",
    "plt.grid(False)\n",
    "\n",
    "plt.savefig(path + \"som(6,6).DistanceMap.pdf\", format='pdf')\n"
   ]
  },
  {
   "cell_type": "code",
   "execution_count": null,
   "id": "f92e3043",
   "metadata": {},
   "outputs": [],
   "source": [
    "# Generate SOMs\n",
    "\n",
    "win_map = som.win_map(coeffs)\n",
    "\n",
    "with open(path + \"NeuronAssignment.txt\", 'w') as f:\n",
    "\n",
    "    writer = csv.writer(f, delimiter='\\t')\n",
    "    for k, v in win_map.items():\n",
    "        writer.writerow([k] + v)\n",
    "\n",
    "matplotlib.style.use('default')\n",
    "plt.figure(figsize=(16, 12))\n",
    "\n",
    "plt.rcParams[\"font.family\"] = \"Arial\"\n",
    "the_grid = GridSpec(x_dim, y_dim)\n",
    "ticks = [5, 30, 60, 120, 180, 240, 360]\n",
    "\n",
    "time = data.iloc[:, 1:].columns.to_numpy(dtype=float)\n",
    "\n",
    "for position in win_map.keys():\n",
    "    plt.subplot(the_grid[position[0], position[1]])\n",
    "    \n",
    "    plt.plot(time, np.min(win_map[position], axis=0), color='gray', alpha=0.5)\n",
    "    plt.plot(time, np.mean(win_map[position], axis=0), color='black')\n",
    "    plt.plot(time, np.max(win_map[position], axis=0), color='gray', alpha=0.5)\n",
    "    \n",
    "    plt.xticks(ticks=ticks, labels=ticks)\n",
    "    plt.ylim(-1.1, 1.1)\n",
    "    \n",
    "    plt.fill_between(time, np.mean(win_map[position], axis=0), where=(np.mean(win_map[position], axis=0)<0.0), color='blue', alpha=0.30, interpolate=True)\n",
    "    plt.fill_between(time, np.mean(win_map[position], axis=0), where=(np.mean(win_map[position], axis=0)>0.0), color='red', alpha=0.30, interpolate=True)\n",
    "    plt.grid(False)\n",
    "\n",
    "plt.savefig(path + \"som(6,6).pdf\", format='pdf')\n"
   ]
  },
  {
   "cell_type": "markdown",
   "id": "3abd5cfc",
   "metadata": {},
   "source": [
    "# Path search"
   ]
  },
  {
   "cell_type": "code",
   "execution_count": null,
   "id": "03ef3222",
   "metadata": {},
   "outputs": [],
   "source": [
    "path = \"...\"\n",
    "\n",
    "KSIN = pandas.read_csv(path + \"PhosphoSitePlus_KSdata.txt\", sep='\\t')\n",
    "KSIN = pandas.DataFrame(KSIN, columns=['Kinase Gene ID', 'Kinase Uniprot ID', 'Substrate Gene ID', 'Substrate Uniprot ID'])\n",
    "print(KSIN.shape)\n",
    "\n",
    "selfP = pandas.read_csv(path + \"PhosphoSitePlus_selfP.txt\", sep='\\t')\n",
    "selfP = pandas.DataFrame(selfP, columns=['Gene ID', 'Uniprot ID'])\n",
    "print(selfP.shape)\n",
    "\n",
    "all_files = glob.glob(path + \"neurons/\")\n",
    "\n",
    "for filename in all_files:\n",
    "\n",
    "    nodes = pandas.read_csv(filename, sep='\\t')\n",
    "    nodes = pandas.DataFrame(nodes, columns=['Gene ID'])\n",
    "\n",
    "    G_KS = nx.from_pandas_edgelist(KSIN, source='Kinase Gene ID', target='Substrate Gene ID', edge_attr=None, create_using=nx.DiGraph)\n",
    "\n",
    "    KS_path = pandas.DataFrame(columns=['Kinase Gene ID', 'Substrate Gene ID', 'Path Length', 'Path'])\n",
    "    for i in range(nodes.shape[0]):\n",
    "        for j in range(nodes.shape[0]):\n",
    "            if i == j and nodes['Gene ID'].iloc[i] in selfP['Gene ID'].values:\n",
    "                KS_path = KS_path.append(pandas.DataFrame({'Kinase Gene ID': [nodes['Gene ID'].iloc[i]],  \n",
    "                                                        'Substrate Gene ID': [nodes['Gene ID'].iloc[j]],\n",
    "                                                        'Path Length': [0],\n",
    "                                                        'Path': [nodes['Gene ID'].iloc[i]]}), ignore_index=True)\n",
    "            else:\n",
    "                if nodes['Gene ID'].iloc[i] in KSIN.values and nodes['Gene ID'].iloc[j] in KSIN.values:\n",
    "                    try:\n",
    "                        path_length = nx.shortest_path_length(G_KS, source=nodes['Gene ID'].iloc[i], target=nodes['Gene ID'].iloc[j])\n",
    "                        path = nx.shortest_path(G_KS, source=nodes['Gene ID'].iloc[i], target=nodes['Gene ID'].iloc[j])\n",
    "                    except:\n",
    "                        pass\n",
    "                    else:\n",
    "                        KS_path = KS_path.append(pandas.DataFrame({'Kinase Gene ID': [nodes['Gene ID'].iloc[i]],  \n",
    "                                                                'Substrate Gene ID': [nodes['Gene ID'].iloc[j]],\n",
    "                                                                'Path Length': [path_length],\n",
    "                                                                'Path': [path]}), ignore_index=True)\n",
    "\n",
    "    KS_path = KS_path.sort_values(by=['Path Length'], axis=0, ascending=True)\n",
    "            \n",
    "    DataFrame.to_csv(KS_path, filename + \".paths.txt\", index=False, sep='\\t', na_rep='')\n"
   ]
  },
  {
   "cell_type": "markdown",
   "id": "94d3b22b",
   "metadata": {},
   "source": [
    "# Compare between literature, tKiR and TREKING"
   ]
  },
  {
   "cell_type": "code",
   "execution_count": null,
   "id": "81787592",
   "metadata": {},
   "outputs": [],
   "source": [
    "# Generate individual frames\n",
    "\n",
    "path = \"...\"\n",
    "\n",
    "KSIN = pandas.read_csv(path + \"PhosphoSitePlus_KSdata.txt\", sep='\\t')\n",
    "KSIN = pandas.DataFrame(KSIN, columns=['Kinase Gene ID', 'Substrate Gene ID', 'Edge'])\n",
    "print(KSIN.shape)\n",
    "\n",
    "activity_literature = pandas.read_csv(path + \"literature.txt\", sep='\\t', header=None)\n",
    "activity_KiR = pandas.read_csv(path + \"KiR.txt\", sep='\\t', header=None)\n",
    "SOM_activity = pandas.read_csv(path + \"TREKING/som(6,6).mean.txt\", sep='\\t', header=None)\n",
    "\n",
    "edges = pandas.read_csv(path + \"TREKING/edges.txt\", sep='\\t')\n",
    "edges = pandas.DataFrame(edges, columns=['Neuron', 'Kinase Gene ID', 'Substrate Gene ID'])\n",
    "\n",
    "G_KS = nx.Graph()\n",
    "\n",
    "for i in range(KSIN.shape[0]):\n",
    "    if KSIN['Kinase Gene ID'].iloc[i] != KSIN['Substrate Gene ID'].iloc[i]:\n",
    "        G_KS.add_edge(KSIN['Kinase Gene ID'].iloc[i], KSIN['Substrate Gene ID'].iloc[i])\n",
    "        \n",
    "pos = nx.kamada_kawai_layout(G_KS)\n",
    "node_size = 6.0\n",
    "width = 0.6\n",
    "\n",
    "matplotlib.style.use('default')\n",
    "plt.rcParams[\"font.family\"] = \"Arial\"\n",
    "            \n",
    "for time in range(1, activity_literature.shape[1]):\n",
    "    \n",
    "    fig, (ax0, ax1, ax2) = plt.subplots(1, 3, figsize=(18, 6))\n",
    "    \n",
    "    # Literature\n",
    "    \n",
    "    nodes = pandas.DataFrame(columns=['Gene ID', 'Functionality'])\n",
    "    for kinase_index in range(1, activity_literature.shape[0]):\n",
    "        if activity_literature.iloc[kinase_index, time] == -1:\n",
    "            nodes = nodes.append(pandas.DataFrame({'Gene ID': [activity_literature.iloc[kinase_index, 0]],\n",
    "                                                  'Functionality': [-1]}), ignore_index=True)\n",
    "        elif activity_literature.iloc[kinase_index, time] == 1:\n",
    "            nodes = nodes.append(pandas.DataFrame({'Gene ID': [activity_literature.iloc[kinase_index, 0]],\n",
    "                                                  'Functionality': [1]}), ignore_index=True)\n",
    "        elif activity_literature.iloc[kinase_index, time] == 2:\n",
    "            nodes = nodes.append(pandas.DataFrame({'Gene ID': [activity_literature.iloc[kinase_index, 0]],\n",
    "                                                  'Functionality': [2]}), ignore_index=True)\n",
    "\n",
    "    node_color = ['blue' if node in nodes['Gene ID'].values and nodes['Functionality'].iloc[nodes[nodes['Gene ID'] == node].index[0]] == -1\n",
    "                  else 'red' if node in nodes['Gene ID'].values and nodes['Functionality'].iloc[nodes[nodes['Gene ID'] == node].index[0]] == 1\n",
    "                  else 'purple' if node in nodes['Gene ID'].values and nodes['Functionality'].iloc[nodes[nodes['Gene ID'] == node].index[0]] == 2\n",
    "                  else 'lightgray' for node in G_KS]\n",
    "\n",
    "    nx.draw(G_KS, ax=ax0, pos=pos, node_color=node_color, edge_color='lightgray', node_size=node_size, width=width, with_labels=False)\n",
    "\n",
    "    # Temporal KiR\n",
    "\n",
    "    nodes = pandas.DataFrame(columns=['Gene ID', 'Functionality'])\n",
    "    for kinase_index in range(1, activity_KiR.shape[0]):\n",
    "        if activity_KiR.iloc[kinase_index, time] == -1:\n",
    "            nodes = nodes.append(pandas.DataFrame({'Gene ID': [activity_KiR.iloc[kinase_index, 0]],\n",
    "                                                  'Functionality': [-1]}), ignore_index=True)\n",
    "        elif activity_KiR.iloc[kinase_index, time] == 1:\n",
    "            nodes = nodes.append(pandas.DataFrame({'Gene ID': [activity_KiR.iloc[kinase_index, 0]],\n",
    "                                                  'Functionality': [1]}), ignore_index=True)\n",
    "\n",
    "    node_color = ['blue' if node in nodes['Gene ID'].values and nodes['Functionality'].iloc[nodes[nodes['Gene ID'] == node].index[0]] == -1\n",
    "                  else 'red' if node in nodes['Gene ID'].values and nodes['Functionality'].iloc[nodes[nodes['Gene ID'] == node].index[0]] == 1\n",
    "                  else 'lightgray' for node in G_KS]\n",
    "\n",
    "    nx.draw(G_KS, ax=ax1, pos=pos, node_color=node_color, edge_color='lightgray', node_size=node_size, width=width, with_labels=False)\n",
    "\n",
    "    # TREKING\n",
    "\n",
    "    edge_activity = pandas.read_csv(path + \"TREKING/activity/edge_activity_composite_\" + str(activity_KiR.iloc[0, time]) + \"min.txt\", sep='\\t')\n",
    "    edge_activity = pandas.DataFrame(edge_activity, columns=['Kinase Gene ID', 'Substrate Gene ID', 'Edge', 'Activity'])\n",
    "    \n",
    "    nodes = pandas.DataFrame(columns=['Gene ID', 'Functionality'])\n",
    "    for kinase_index in range(1, activity_KiR.shape[0]):\n",
    "        if activity_KiR.iloc[kinase_index, time] == -1:\n",
    "            nodes = nodes.append(pandas.DataFrame({'Gene ID': [activity_KiR.iloc[kinase_index, 0]],\n",
    "                                                  'Functionality': [-1]}), ignore_index=True)\n",
    "        elif activity_KiR.iloc[kinase_index, time] == 1:\n",
    "            nodes = nodes.append(pandas.DataFrame({'Gene ID': [activity_KiR.iloc[kinase_index, 0]],\n",
    "                                                  'Functionality': [1]}), ignore_index=True)\n",
    "    \n",
    "    G_KS = nx.Graph()\n",
    "\n",
    "    for i in range(KSIN.shape[0]):\n",
    "        if KSIN['Kinase Gene ID'].iloc[i] != KSIN['Substrate Gene ID'].iloc[i]:\n",
    "            if KSIN['Edge'].iloc[i] not in edge_activity['Edge'].values:\n",
    "                G_KS.add_edge(KSIN['Kinase Gene ID'].iloc[i], KSIN['Substrate Gene ID'].iloc[i], color='lightgray', weight=0.6)\n",
    "            else:\n",
    "                edge_index = edge_activity[edge_activity['Edge'] == KSIN['Edge'].iloc[i]].index[0]\n",
    "                if edge_activity['Activity'].iloc[edge_index] == 0:\n",
    "                    G_KS.add_edge(KSIN['Kinase Gene ID'].iloc[i], KSIN['Substrate Gene ID'].iloc[i], color='lightgray', weight=0.6)\n",
    "                elif edge_activity['Activity'].iloc[edge_index] == -1:\n",
    "                    G_KS.add_edge(KSIN['Kinase Gene ID'].iloc[i], KSIN['Substrate Gene ID'].iloc[i], color='blue', weight=0.6)\n",
    "                elif edge_activity['Activity'].iloc[edge_index] == 1:\n",
    "                    G_KS.add_edge(KSIN['Kinase Gene ID'].iloc[i], KSIN['Substrate Gene ID'].iloc[i], color='red', weight=0.6)\n",
    "                else:\n",
    "                    G_KS.add_edge(KSIN['Kinase Gene ID'].iloc[i], KSIN['Substrate Gene ID'].iloc[i], color='purple', weight=0.6)\n",
    "\n",
    "    node_colors = ['blue' if node in nodes['Gene ID'].values and nodes['Functionality'].iloc[nodes[nodes['Gene ID'] == node].index[0]] == -1\n",
    "                  else 'red' if node in nodes['Gene ID'].values and nodes['Functionality'].iloc[nodes[nodes['Gene ID'] == node].index[0]] == 1\n",
    "                  else 'lightgray' for node in G_KS]\n",
    "    \n",
    "    edge_colors = nx.get_edge_attributes(G_KS,'color').values()\n",
    "    edge_weights = nx.get_edge_attributes(G_KS,'weight').values()\n",
    "\n",
    "    nx.draw(G_KS, ax=ax2, pos=nx.kamada_kawai_layout(G_KS), node_color=node_colors, edge_color=edge_colors, node_size=node_size, width=list(edge_weights), with_labels=False)\n",
    "    \n",
    "    plt.text(x=-5.95, y=1.1, s='literature', fontsize=32.0)\n",
    "    plt.text(x=-2.95, y=1.1, s='KiR', fontsize=32.0)\n",
    "    plt.text(x=-0.6, y=1.1, s='TREKING', fontsize=32.0)\n",
    "    plt.text(x=-6.8, y=0.8, s=str(int(activity_literature.iloc[0, time]))+\" min\", fontsize=24.0)\n",
    "    plt.text(x=-4.1, y=0.8, s=str(int(activity_literature.iloc[0, time]))+\" min\", fontsize=24.0)\n",
    "    plt.text(x=-1.4, y=0.8, s=str(int(activity_literature.iloc[0, time]))+\" min\", fontsize=24.0)\n",
    "    fig.savefig(path + \"TREKING/frames/frame-\" + f\"{time:03}\" + \".png\", format='png', dpi=300, bbox_inches='tight')\n",
    "\n",
    "print(\"Done.\")\n"
   ]
  },
  {
   "cell_type": "code",
   "execution_count": null,
   "id": "1831d9a6",
   "metadata": {},
   "outputs": [],
   "source": [
    "# All time points combined\n",
    "\n",
    "G_KS = nx.Graph()\n",
    "\n",
    "for i in range(KSIN.shape[0]):\n",
    "    if KSIN['Kinase Gene ID'].iloc[i] != KSIN['Substrate Gene ID'].iloc[i]:\n",
    "        G_KS.add_edge(KSIN['Kinase Gene ID'].iloc[i], KSIN['Substrate Gene ID'].iloc[i])\n",
    "        \n",
    "pos = nx.kamada_kawai_layout(G_KS)\n",
    "node_size = 6.0\n",
    "width = 0.6\n",
    "\n",
    "matplotlib.style.use('default')\n",
    "plt.rcParams[\"font.family\"] = \"Arial\"\n",
    "\n",
    "fig, (ax0, ax1, ax2) = plt.subplots(1, 3, figsize=(18, 6))\n",
    "    \n",
    "# Literature\n",
    "\n",
    "nodes = pandas.DataFrame(activity_literature, columns=['Gene ID', 'Functionality'])\n",
    "\n",
    "node_color = ['blue' if node in nodes['Gene ID'].values and nodes['Functionality'].iloc[nodes[nodes['Gene ID'] == node].index[0]] == -1\n",
    "            else 'red' if node in nodes['Gene ID'].values and nodes['Functionality'].iloc[nodes[nodes['Gene ID'] == node].index[0]] == 1\n",
    "            else 'purple' if node in nodes['Gene ID'].values and nodes['Functionality'].iloc[nodes[nodes['Gene ID'] == node].index[0]] == 2\n",
    "            else 'lightgray' for node in G_KS]\n",
    "\n",
    "nx.draw(G_KS, ax=ax0, pos=pos, node_color=node_color, edge_color='lightgray', node_size=node_size, width=width, with_labels=False)\n",
    "\n",
    "# Temporal KiR\n",
    "\n",
    "nodes = pandas.DataFrame(activity_KiR, columns=['Gene ID', 'Functionality'])\n",
    "\n",
    "node_color = ['blue' if node in nodes['Gene ID'].values and nodes['Functionality'].iloc[nodes[nodes['Gene ID'] == node].index[0]] == -1\n",
    "            else 'red' if node in nodes['Gene ID'].values and nodes['Functionality'].iloc[nodes[nodes['Gene ID'] == node].index[0]] == 1\n",
    "            else 'purple' if node in nodes['Gene ID'].values and nodes['Functionality'].iloc[nodes[nodes['Gene ID'] == node].index[0]] == 2\n",
    "            else 'lightgray' for node in G_KS]\n",
    "\n",
    "nx.draw(G_KS, ax=ax1, pos=pos, node_color=node_color, edge_color='lightgray', node_size=node_size, width=width, with_labels=False)\n",
    "    \n",
    "# TREKING\n",
    "    \n",
    "nodes = pandas.DataFrame(activity_KiR, columns=['Gene ID', 'Functionality'])\n",
    "    \n",
    "G_KS = nx.Graph()\n",
    "\n",
    "for i in range(KSIN.shape[0]):\n",
    "    if KSIN['Kinase Gene ID'].iloc[i] != KSIN['Substrate Gene ID'].iloc[i]:\n",
    "        if KSIN['Edge'].iloc[i] not in edges['Edge'].values:\n",
    "            G_KS.add_edge(KSIN['Kinase Gene ID'].iloc[i], KSIN['Substrate Gene ID'].iloc[i], color='lightgray', weight=0.6)\n",
    "        else:\n",
    "            edge_index = edges[edges['Edge'] == KSIN['Edge'].iloc[i]].index[0]\n",
    "            if edges['Functionality'].iloc[edge_index] == 0:\n",
    "                G_KS.add_edge(KSIN['Kinase Gene ID'].iloc[i], KSIN['Substrate Gene ID'].iloc[i], color='lightgray', weight=0.6)\n",
    "            elif edges['Functionality'].iloc[edge_index] == -1:\n",
    "                G_KS.add_edge(KSIN['Kinase Gene ID'].iloc[i], KSIN['Substrate Gene ID'].iloc[i], color='blue', weight=0.6)\n",
    "            elif edges['Functionality'].iloc[edge_index] == 1:\n",
    "                G_KS.add_edge(KSIN['Kinase Gene ID'].iloc[i], KSIN['Substrate Gene ID'].iloc[i], color='red', weight=0.6)\n",
    "            else:\n",
    "                G_KS.add_edge(KSIN['Kinase Gene ID'].iloc[i], KSIN['Substrate Gene ID'].iloc[i], color='purple', weight=0.6)\n",
    "\n",
    "node_colors = ['blue' if node in nodes['Gene ID'].values and nodes['Functionality'].iloc[nodes[nodes['Gene ID'] == node].index[0]] == -1\n",
    "            else 'red' if node in nodes['Gene ID'].values and nodes['Functionality'].iloc[nodes[nodes['Gene ID'] == node].index[0]] == 1\n",
    "            else 'purple' if node in nodes['Gene ID'].values and nodes['Functionality'].iloc[nodes[nodes['Gene ID'] == node].index[0]] == 2\n",
    "            else 'lightgray' for node in G_KS]\n",
    "    \n",
    "edge_colors = nx.get_edge_attributes(G_KS,'color').values()\n",
    "edge_weights = nx.get_edge_attributes(G_KS,'weight').values()\n",
    "\n",
    "nx.draw(G_KS, ax=ax2, pos=nx.kamada_kawai_layout(G_KS), node_color=node_colors, edge_color=edge_colors, node_size=node_size, width=list(edge_weights), with_labels=False)\n",
    "    \n",
    "plt.text(x=-5.95, y=1.1, s='literature', fontsize=32.0)\n",
    "plt.text(x=-2.95, y=1.1, s='KiR', fontsize=32.0)\n",
    "plt.text(x=-0.6, y=1.1, s='TREKING', fontsize=32.0)\n",
    "plt.text(x=-6.8, y=0.8, s='combined', fontsize=24.0)\n",
    "plt.text(x=-4.1, y=0.8, s='combined', fontsize=24.0)\n",
    "plt.text(x=-1.4, y=0.8, s='combined', fontsize=24.0)\n",
    "fig.savefig(path + \"TREKING/frames/frame-166.png\", format='png', dpi=300, bbox_inches='tight')\n",
    "\n",
    "print(\"Done.\")\n"
   ]
  }
 ],
 "metadata": {
  "kernelspec": {
   "display_name": "Python 3 (ipykernel)",
   "language": "python",
   "name": "python3"
  },
  "language_info": {
   "codemirror_mode": {
    "name": "ipython",
    "version": 3
   },
   "file_extension": ".py",
   "mimetype": "text/x-python",
   "name": "python",
   "nbconvert_exporter": "python",
   "pygments_lexer": "ipython3",
   "version": "3.10.7"
  }
 },
 "nbformat": 4,
 "nbformat_minor": 5
}
